# Supplementary material for: Duhuo Jisheng decoction alleviates neuroinflammation and neuropathic pain by suppressing microglial M1 polarization: a network pharmacology research
Source: J Orthop Surg Res. 2023 Aug 28;18:629. doi: 10.1186/s13018-023-04121-9 (PMC10463324; doi:10.1186/s13018-023-04121-9)
Supplement: Supplementary file 1 — Additional file 1. Table S1: Chemical compounds of 15 herbs in DHJSD. Table S2: Targets of DHJSD and NPs. Table S3: PPI analysis. Table S4. GO enrichment analysis data. Table S5. KEGG pathway enrichment analysis data. Table S6. C-T-P analysis data. Table S7: Molecular docking data. [file 13018_2023_4121_MOESM1_ESM.zip]

Archive with 15 entries (15 files):
- Supplementary Materials/go.BP.all.xlsx
- Supplementary Materials/go.CC.all.xlsx
- Supplementary Materials/go.MF.all.xlsx
- Supplementary Materials/the chemical compounds of 15 herbs in DHJSD.txt
- Supplementary Materials/the chemical compounds of 15 herbs in DHJSD.xlsx
- Supplementary Materials/the data of  C-T-P analysis.csv
- Supplementary Materials/the data of  C-T-P analysis.txt
- Supplementary Materials/the data of  molecular docking.txt
- Supplementary Materials/the data of  molecular docking.xlsx
- Supplementary Materials/the data of  PPI analysis.tsv
- Supplementary Materials/the data of  PPI analysis.txt
- Supplementary Materials/the data of KEGG pathway enrichment analysis.txt
- Supplementary Materials/the data of KEGG pathway enrichment analysis.xls
- Supplementary Materials/the targets of DHJSD and NP.txt
- Supplementary Materials/the targets of DHJSD and NP.xlsx
