# Supplementary material for: Duhuo Jisheng decoction alleviates neuroinflammation and neuropathic pain by suppressing microglial M1 polarization: a network pharmacology research
Source: J Orthop Surg Res. 2023 Aug 28;18:629. doi: 10.1186/s13018-023-04121-9 (PMC10463324; doi:10.1186/s13018-023-04121-9)
Supplement: Supplementary file 1 — Additional file 1. Table S1: Chemical compounds of 15 herbs in DHJSD. Table S2: Targets of DHJSD and NPs. Table S3: PPI analysis. Table S4. GO enrichment analysis data. Table S5. KEGG pathway enrichment analysis data. Table S6. C-T-P analysis data. Table S7: Molecular docking data. [file 13018_2023_4121_MOESM1_ESM.zip › Supplementary Materials/the chemical compounds of 15 herbs in DHJSD.txt]

Mol ID	Molecule Name	MW	AlogP	Hdon	Hacc	OB (%)	Caco-2	BBB	DL	FASA-	HL
Angelica pubescens
MOL000358	beta-sitosterol	414.79	8.08	1	1	36.91	1.32	0.99	0.75	0.23	5.36
MOL001941	Ammidin	270.3	3.65	0	4	34.55	1.13	0.92	0.22	0.28	-1.35
MOL001942	isoimperatorin	270.3	3.65	0	4	45.46	0.97	0.66	0.23	0.27	-1.44
MOL003608	O-Acetylcolumbianetin	288.32	2.41	0	5	60.04	0.78	0.34	0.26	0.29	3.71
MOL004777	Angelol D	376.44	2.77	2	7	34.85	0.06	-0.52	0.34	0.3	0.72
MOL004778	[(1R,2R)-2,3-dihydroxy-1-(7-methoxy-2-oxochromen-6-yl)-3-methylbutyl] (Z)-2-methylbut-2-enoate	376.44	2.77	2	7	46.03	0	-0.41	0.34	0.29	1.77
MOL004780	Angelicone	288.32	3.15	0	5	30.99	0.4	0.38	0.19	0.26	15.93
MOL004782	[(1R,2R)-2,3-dihydroxy-1-(7-methoxy-2-oxochromen-6-yl)-3-methylbutyl] 3-methylbutanoate	378.46	2.59	2	7	45.19	0.02	-0.4	0.34	0.27	2.14
MOL004792	nodakenin	408.44	0.28	4	9	57.12	-0.79	-1.42	0.69	0.27	7.16
Loranthus parasiticus
MOL000098	quercetin	302.25	1.5	5	7	46.43	0.05	-0.77	0.28	0.38	14.4
MOL000359	sitosterol	414.79	8.08	1	1	36.91	1.32	0.87	0.75	0.22	5.37
Eucommia ulmoides
MOL000073	ent-Epicatechin	290.29	1.92	5	6	48.96	0.02	-0.64	0.24	0.34	0.63
MOL000098	quercetin	302.25	1.5	5	7	46.43	0.05	-0.77	0.28	0.38	14.4
MOL000211	Mairin	456.78	6.52	2	3	55.38	0.73	0.22	0.78	0.26	8.87
MOL000358	beta-sitosterol	414.79	8.08	1	1	36.91	1.32	0.99	0.75	0.23	5.36
MOL000422	kaempferol	286.25	1.77	4	6	41.88	0.26	-0.55	0.24	0	14.74
MOL000443	Erythraline	297.38	2.06	0	4	49.18	0.91	0.55	0.55	0.22	11.11
MOL002058	40957-99-1	388.45	2.12	2	7	57.2	0.49	-0.29	0.62	0.2	2.04
MOL002773	beta-carotene	536.96	12	0	0	37.18	2.25	1.52	0.58	0.33	4.36
MOL004367	olivil	376.44	1.68	4	7	62.23	-0.16	-0.75	0.41	0	2.27
MOL005922	Acanthoside B	580.64	0.2	5	13	43.35	-0.93	-1.88	0.77	0.17	2.94
MOL006709	AIDS214634	374.42	1.62	3	7	92.43	0.18	-0.56	0.55	0.24	1.83
MOL007059	3-beta-Hydroxymethyllenetanshiquinone	294.32	3.16	1	4	32.16	0.38	-0.48	0.41	0.36	22.51
MOL007563	Yangambin	446.54	2.6	0	8	57.53	0.67	0.01	0.81	0.14	3.61
MOL008240	(E)-3-[4-[(1R,2R)-2-hydroxy-2-(4-hydroxy-3-methoxy-phenyl)-1-methylol-ethoxy]-3-methoxy-phenyl]acrolein	374.42	2.19	3	7	56.32	-0.16	-1.11	0.36	0.32	4.18
MOL009007	Eucommin A	550.61	0.21	5	12	30.51	-0.97	-1.71	0.85	0.24	4.5
MOL009009	(+)-medioresinol	388.45	2.12	2	7	87.19	0.5	-0.29	0.62	0.2	1.39
MOL009015	(-)-Tabernemontanine	354.49	3.45	1	4	58.67	0.66	0.36	0.61	0.27	19.73
MOL009027	Cyclopamine	411.69	4.26	2	3	55.42	0.77	0	0.82	0.22	14.67
MOL009029	Dehydrodiconiferyl alcohol 4,gamma'-di-O-beta-D-glucopyanoside_qt	358.42	2.16	3	6	51.44	0.04	-1.16	0.4	0.27	7.54
MOL009030	Dehydrodieugenol	326.42	4.8	2	4	30.1	1.19	0.63	0.24	0.28	2.2
MOL009031	Cinchonan-9-al, 6'-methoxy-, (9R)-	324.46	2.73	1	4	68.22	0.63	0.17	0.4	0.25	3.94
MOL009038	GBGB	550.57	-4	8	15	45.58	-3.29	-5.43	0.83	0.26	10.25
MOL009042	Helenalin	262.33	1.3	1	4	77.01	0.06	-0.22	0.19	0.42	4.34
MOL009047	(+)-Eudesmin	386.48	2.64	0	6	33.29	0.93	0.19	0.62	0.18	2.24
MOL009053	4-[(2S,3R)-5-[(E)-3-hydroxyprop-1-enyl]-7-methoxy-3-methylol-2,3-dihydrobenzofuran-2-yl]-2-methoxy-phenol	358.42	2.16	3	6	50.76	0.03	-0.98	0.39	0.27	7.58
MOL009055	hirsutin_qt	345.35	2.15	3	7	49.81	0.62	0.02	0.37	0.21	1.4
MOL009057	liriodendrin_qt	450.48	1.57	4	10	53.14	0.34	-0.3	0.8	0.11	3.78
MOL011604	Syringetin	346.31	1.74	4	8	36.82	0.05	-0.59	0.37	0.32	14.74
Achyranthes bidentata
MOL000085	beta-daucosterol_qt	414.79	8.08	1	1	36.91	1.3	0.88	0.75	0.22	5.02
MOL000098	quercetin	302.25	1.5	5	7	46.43	0.05	-0.77	0.28	0.38	14.4
MOL000173	wogonin	284.28	2.59	2	5	30.68	0.79	0.04	0.23	0.32	17.75
MOL000358	beta-sitosterol	414.79	8.08	1	1	36.91	1.32	0.99	0.75	0.23	5.36
MOL000422	kaempferol	286.25	1.77	4	6	41.88	0.26	-0.55	0.24	0	14.74
MOL000449	Stigmasterol	412.77	7.64	1	1	43.83	1.44	1	0.76	0.22	5.57
MOL000785	palmatine	352.44	3.65	0	4	64.6	1.33	0.37	0.65	0.13	2.25
MOL001006	poriferasta-7,22E-dien-3beta-ol	412.77	7.64	1	1	42.98	1.45	1.11	0.76	0.21	5.48
MOL001454	berberine	336.39	3.45	0	4	36.86	1.24	0.57	0.78	0.19	6.57
MOL001458	coptisine	320.34	3.25	0	4	30.67	1.21	0.32	0.86	0.26	9.33
MOL002643	delta 7-stigmastenol	414.79	8.08	1	1	37.42	1.3	0.83	0.75	0.22	5.27
MOL002714	baicalein	270.25	2.33	3	5	33.52	0.63	-0.05	0.21	0.36	16.25
MOL002776	Baicalin	446.39	0.64	6	11	40.12	-0.85	-1.74	0.75	0.36	17.36
MOL002897	epiberberine	336.39	3.45	0	4	43.09	1.17	0.4	0.78	0.19	6.1
MOL003847	Inophyllum E	402.47	4.66	0	5	38.81	0.68	0.3	0.85	0.34	15.51
MOL004355	Spinasterol	412.77	7.64	1	1	42.98	1.44	1.04	0.76	0.21	5.32
MOL012461	28-norolean-17-en-3-ol	412.77	7.29	1	1	35.93	1.37	1.12	0.78	0.22	1.87
MOL012505	bidentatoside,ii_qt	556.86	6.33	1	6	31.76	-0.01	-0.71	0.59	0.29	4.37
MOL012537	Spinoside A	716.95	2.38	4	12	41.75	-1.53	-2.15	0.4	0.32	9.72
MOL012542	β-ecdysterone	480.71	1	6	7	44.23	-1.36	-2.05	0.82	0.26	4.51
Asarum sieboldii
MOL000422	kaempferol	286.25	1.77	4	6	41.88	0.26	-0.55	0.24	0	14.74
MOL001460	Cryptopin	369.45	3.15	0	6	78.74	0.79	0.41	0.72	0.21	21.25
MOL001558	sesamin	354.38	2.24	0	6	56.55	0.75	-0.08	0.83	0.31	13.44
MOL002501	[(1S)-3-[(E)-but-2-enyl]-2-methyl-4-oxo-1-cyclopent-2-enyl] (1R,3R)-3-[(E)-3-methoxy-2-methyl-3-oxoprop-1-enyl]-2,2-dimethylcyclopropane-1-carboxylate	360.49	3.68	0	5	62.52	0.37	-0.36	0.31	0.29	3.21
MOL002962	(3S)-7-hydroxy-3-(2,3,4-trimethoxyphenyl)chroman-4-one	330.36	2.67	1	6	48.23	0.62	0.01	0.33	0.24	16.64
MOL009849	ZINC05223929	354.38	2.24	0	6	31.57	0.73	0.12	0.83	0.3	14.12
MOL012140	4,9-dimethoxy-1-vinyl-$b-carboline	254.31	3.38	0	3	65.3	1.21	0.72	0.19	0.27	9.85
MOL012141	Caribine	326.43	1.22	2	5	37.06	0.34	-0.15	0.83	0.23	10.44
Gentiana macrophylla
MOL000358	beta-sitosterol	414.79	8.08	1	1	36.91	1.32	0.99	0.75	0.23	5.36
MOL000359	sitosterol	414.79	8.08	1	1	36.91	1.32	0.87	0.75	0.22	5.37
Poriacocos
MOL000273	(2R)-2-[(3S,5R,10S,13R,14R,16R,17R)-3,16-dihydroxy-4,4,10,13,14-pentamethyl-2,3,5,6,12,15,16,17-octahydro-1H-cyclopenta[a]phenanthren-17-yl]-6-methylhept-5-enoic acid	470.76	5.41	3	4	30.93	0.01	-0.76	0.81	0	6.81
MOL000275	trametenolic acid	456.78	7.03	2	3	38.71	0.52	-0.14	0.8	0	7.78
MOL000276	7,9(11)-dehydropachymic acid	526.83	6.1	2	5	35.11	0.03	-0.87	0.81	0	7.34
MOL000279	Cerevisterol	430.74	5.15	3	3	37.96	0.28	-0.39	0.77	0	5.31
MOL000280	(2R)-2-[(3S,5R,10S,13R,14R,16R,17R)-3,16-dihydroxy-4,4,10,13,14-pentamethyl-2,3,5,6,12,15,16,17-octahydro-1H-cyclopenta[a]phenanthren-17-yl]-5-isopropyl-hex-5-enoic acid	484.79	5.72	3	4	31.07	0.05	-0.7	0.82	0	7.42
MOL000282	ergosta-7,22E-dien-3beta-ol	398.74	7.18	1	1	43.51	1.32	0.91	0.72	0	5.11
MOL000283	Ergosterol peroxide	430.74	7.17	1	3	40.36	0.84	0.34	0.81	0	3.43
MOL000285	(2R)-2-[(5R,10S,13R,14R,16R,17R)-16-hydroxy-3-keto-4,4,10,13,14-pentamethyl-1,2,5,6,12,15,16,17-octahydrocyclopenta[a]phenanthren-17-yl]-5-isopropyl-hex-5-enoic acid	482.77	5.68	2	4	38.26	0.12	-0.57	0.82	0	6.77
MOL000287	3beta-Hydroxy-24-methylene-8-lanostene-21-oic acid	470.81	7.33	2	3	38.7	0.61	-0.04	0.81	0	6.59
MOL000289	pachymic acid	528.85	6.54	2	5	33.63	0.1	-0.57	0.81	0	9.27
MOL000290	Poricoic acid A	498.77	5.94	3	5	30.61	-0.14	-0.93	0.76	0	8.26
MOL000291	Poricoic acid B	484.74	5.64	3	5	30.52	-0.08	-0.87	0.75	0	8.67
MOL000292	poricoic acid C	482.77	7.11	2	4	38.15	0.32	-0.41	0.75	0	7.73
MOL000296	hederagenin	414.79	8.08	1	1	36.91	1.32	0.96	0.75	0	5.35
MOL000300	dehydroeburicoic acid	453.75	6.35	1	3	44.17	0.38	-0.16	0.83	0.04	7.04
Saposhnikovia divaricata
MOL000011	(2R,3R)-3-(4-hydroxy-3-methoxy-phenyl)-5-methoxy-2-methylol-2,3-dihydropyrano[5,6-h][1,4]benzodioxin-9-one	386.38	2.49	2	8	68.83	0.21	-0.53	0.66	0.26	3.39
MOL000173	wogonin	284.28	2.59	2	5	30.68	0.79	0.04	0.23	0.32	17.75
MOL000358	beta-sitosterol	414.79	8.08	1	1	36.91	1.32	0.99	0.75	0.23	5.36
MOL000359	sitosterol	414.79	8.08	1	1	36.91	1.32	0.87	0.75	0.22	5.37
MOL001494	Mandenol	308.56	6.99	0	2	42	1.46	1.14	0.19	0.25	5.39
MOL001941	Ammidin	270.3	3.65	0	4	34.55	1.13	0.92	0.22	0.28	-1.35
MOL001942	isoimperatorin	270.3	3.65	0	4	45.46	0.97	0.66	0.23	0.27	-1.44
MOL002644	Phellopterin	300.33	3.64	0	5	40.19	0.98	0.48	0.28	0.24	-1.64
MOL003588	Prangenidin	270.3	3.79	1	4	36.31	0.91	0.5	0.22	0.29	-2.39
MOL007514	methyl icosa-11,14-dienoate	322.59	7.55	0	2	39.67	1.47	1.1	0.23	0.18	5.24
MOL011730	11-hydroxy-sec-o-beta-d-glucosylhamaudol_qt	292.31	0.88	3	6	50.24	-0.27	-1.23	0.27	0.23	12.71
MOL011732	anomalin	426.5	5.05	0	7	59.65	0.56	-0.02	0.66	0.35	1.59
MOL011737	divaricatacid	320.32	1.34	2	7	87	-0.18	-1.05	0.32	0.25	14.83
MOL011740	divaricatol	334.35	1.25	2	7	31.65	-0.13	-1.09	0.38	0.24	13.41
MOL011747	ledebouriellol	374.42	2.8	2	7	32.05	0.07	-0.81	0.51	0.27	14.57
MOL011749	phelloptorin	300.33	3.64	0	5	43.39	0.9	0.43	0.28	0.24	-1.74
MOL011753	5-O-Methylvisamminol	290.34	2.02	1	5	37.99	0.54	-0.1	0.25	0.23	14.67
MOL013077	Decursin	328.39	3.96	0	5	39.27	0.77	0.25	0.38	0.29	-1.77
Ligusticum chuanxiong
MOL000359	sitosterol	414.79	8.08	1	1	36.91	1.32	0.87	0.75	0.22	5.37
MOL000433	FA	441.45	0.01	7	13	68.96	-1.5	-2.59	0.71	0	24.81
MOL001494	Mandenol	308.56	6.99	0	2	42	1.46	1.14	0.19	0.25	5.39
MOL002135	Myricanone	356.45	4.1	2	5	40.6	0.67	-0.08	0.51	0.24	4.39
MOL002140	Perlolyrine	264.3	3.2	2	3	65.95	0.88	0.15	0.27	0.21	12.62
MOL002151	senkyunone	326.52	6.32	0	2	47.66	1.15	0.5	0.24	0.34	2.42
MOL002157	wallichilide	412.57	4.82	0	5	42.31	0.82	0.73	0.71	0.24	6.85
Codonopsis pilosula
MOL000358	beta-sitosterol	414.79	8.08	1	1	36.91	1.32	0.99	0.75	0.23	5.36
MOL000422	kaempferol	286.25	1.77	4	6	41.88	0.26	-0.55	0.24	0	14.74
MOL000449	Stigmasterol	412.77	7.64	1	1	43.83	1.44	1	0.76	0.22	5.57
MOL000787	Fumarine	353.4	2.95	0	6	59.26	0.56	-0.13	0.83	0.3	23.46
MOL002879	Diop	390.62	7.44	0	4	43.59	0.79	0.26	0.39	0.28	3.6
MOL003648	Inermin	284.28	2.44	1	5	65.83	0.91	0.36	0.54	0.3	11.73
MOL004492	Chrysanthemaxanthin	584.96	8.24	2	3	38.72	0.51	-0.98	0.58	0.3	17.47
MOL005308	Aposiopolamine	271.34	1.39	1	4	66.65	0.66	0.4	0.22	0.35	3.54
MOL005314	Celabenzine	379.55	2.29	2	5	101.88	0.77	0.05	0.49	0.35	8.15
MOL005317	Deoxyharringtonine	515.66	3.13	1	9	39.27	0.19	-0.25	0.81	0.23	7.9
MOL005318	Dianthramine	289.26	2.05	5	7	40.45	-0.23	-0.97	0.2	0.42	5.14
MOL005320	arachidonate	304.52	6.41	1	2	45.57	1.27	0.58	0.2	0.26	7.56
MOL005321	Frutinone A	264.24	2.7	0	4	65.9	0.89	0.46	0.34	0.47	19.1
MOL005344	ginsenoside rh2	622.98	4.04	6	8	36.32	-0.51	-1.38	0.56	0.24	11.08
MOL005348	Ginsenoside-Rh4_qt	458.8	5.59	3	3	31.11	0.5	-0.18	0.78	0.25	6.97
MOL005356	Girinimbin	263.36	4.6	1	1	61.22	1.72	1.22	0.31	0.33	8.17
MOL005357	Gomisin B	514.62	2.73	1	9	31.99	0.6	0.18	0.83	0.19	7.81
MOL005360	malkangunin	432.56	1.84	2	7	57.71	0.22	-0.17	0.63	0.3	4.09
MOL005376	Panaxadiol	460.82	5.46	2	3	33.09	0.82	0.23	0.79	0.22	6.34
MOL005384	suchilactone	368.41	3.73	0	6	57.52	0.82	0.28	0.56	0.28	9.03
MOL005399	alexandrin_qt	414.79	8.08	1	1	36.91	1.3	0.88	0.75	0.23	5.53
MOL005401	ginsenoside Rg5_qt	442.8	6.8	2	2	39.56	0.88	0.21	0.79	0.24	5.65
Glycyrrhiza uralensis
MOL000098	quercetin	302.25	1.5	5	7	46.43	0.05	-0.77	0.28	0.38	14.4
MOL000211	Mairin	456.78	6.52	2	3	55.38	0.73	0.22	0.78	0.26	8.87
MOL000239	Jaranol	314.31	2.09	2	6	50.83	0.61	-0.22	0.29	0.29	15.5
MOL000354	isorhamnetin	316.28	1.76	4	7	49.6	0.31	-0.54	0.31	0.32	14.34
MOL000359	sitosterol	414.79	8.08	1	1	36.91	1.32	0.87	0.75	0.22	5.37
MOL000392	formononetin	268.28	2.58	1	4	69.67	0.78	0.02	0.21	0	17.04
MOL000417	Calycosin	284.28	2.32	2	5	47.75	0.52	-0.43	0.24	0	17.1
MOL000422	kaempferol	286.25	1.77	4	6	41.88	0.26	-0.55	0.24	0	14.74
MOL000497	licochalcone a	338.43	4.62	2	4	40.79	0.82	-0.21	0.29	0	16.2
MOL000500	Vestitol	272.32	3.15	2	4	74.66	0.86	0.3	0.21	0	3
MOL001484	Inermine	284.28	2.44	1	5	75.18	0.89	0.4	0.54	0.3	11.72
MOL001792	DFV	256.27	2.57	2	4	32.76	0.51	-0.29	0.18	0.42	17.89
MOL002311	Glycyrol	366.39	4.85	2	6	90.78	0.71	-0.2	0.67	0.28	9.85
MOL002565	Medicarpin	270.3	2.66	1	4	49.22	1	0.53	0.34	0.31	8.46
MOL003656	Lupiwighteone	338.38	3.92	3	5	51.64	0.68	-0.23	0.37	0.36	15.63
MOL003896	7-Methoxy-2-methyl isoflavone	266.31	3.36	0	3	42.56	1.16	0.56	0.2	0.33	16.89
MOL004328	naringenin	272.27	2.3	3	5	59.29	0.28	-0.37	0.21	0.4	16.98
MOL004805	(2S)-2-[4-hydroxy-3-(3-methylbut-2-enyl)phenyl]-8,8-dimethyl-2,3-dihydropyrano[2,3-f]chromen-4-one	390.51	5.48	1	4	31.79	1	0.25	0.72	0.35	14.82
MOL004806	euchrenone	406.56	6.35	1	4	30.29	1.09	0.39	0.57	0	15.89
MOL004808	glyasperin B	370.43	4.02	3	6	65.22	0.47	-0.09	0.44	0	16.1
MOL004810	glyasperin F	354.38	2.97	3	6	75.84	0.43	-0.15	0.54	0	15.64
MOL004811	Glyasperin C	356.45	4.73	3	5	45.56	0.71	0.07	0.4	0	3.13
MOL004814	Isotrifoliol	298.26	2.99	2	6	31.94	0.53	-0.25	0.42	0	7.91
MOL004815	(E)-1-(2,4-dihydroxyphenyl)-3-(2,2-dimethylchromen-6-yl)prop-2-en-1-one	322.38	3.96	2	4	39.62	0.66	-0.12	0.35	0	16.16
MOL004820	kanzonols W	336.36	3.63	2	5	50.48	0.63	0.04	0.52	0	0.15
MOL004824	(2S)-6-(2,4-dihydroxyphenyl)-2-(2-hydroxypropan-2-yl)-4-methoxy-2,3-dihydrofuro[3,2-g]chromen-7-one	384.41	2.96	3	7	60.25	0	-0.76	0.63	0	4.31
MOL004827	Semilicoisoflavone B	352.36	2.85	3	6	48.78	0.45	-0.33	0.55	0	17.02
MOL004828	Glepidotin A	338.38	3.9	3	5	44.72	0.79	0.06	0.35	0	16.09
MOL004829	Glepidotin B	340.4	3.88	3	5	64.46	0.46	-0.09	0.34	0	15.98
MOL004833	Phaseolinisoflavan	324.4	3.95	2	4	32.01	1.01	0.46	0.45	0	2.66
MOL004835	Glypallichalcone	284.33	3.4	1	4	61.6	0.76	0.23	0.19	0	17.01
MOL004838	8-(6-hydroxy-2-benzofuranyl)-2,2-dimethyl-5-chromenol	308.35	4.2	2	4	58.44	1	0.34	0.38	0.34	8.71
MOL004841	Licochalcone B	286.3	2.88	3	5	76.76	0.47	-0.46	0.19	0	17.02
MOL004848	licochalcone G	354.43	4.35	3	5	49.25	0.64	-0.04	0.32	0.35	15.75
MOL004849	3-(2,4-dihydroxyphenyl)-8-(1,1-dimethylprop-2-enyl)-7-hydroxy-5-methoxy-coumarin	368.41	4.03	3	6	59.62	0.4	-0.23	0.43	0	0.69
MOL004855	Licoricone	382.44	4.16	2	6	63.58	0.53	-0.14	0.47	0	16.37
MOL004856	Gancaonin A	352.41	4.17	2	5	51.08	0.8	0.13	0.4	0	16.82
MOL004857	Gancaonin B	368.41	3.91	3	6	48.79	0.58	-0.1	0.45	0	16.49
MOL004860	licorice glycoside E	693.71	1.59	7	14	32.89	-2.06	-2.8	0.27	0.31	25.39
MOL004863	3-(3,4-dihydroxyphenyl)-5,7-dihydroxy-8-(3-methylbut-2-enyl)chromone	354.38	3.65	4	6	66.37	0.52	-0.13	0.41	0	15.81
MOL004864	5,7-dihydroxy-3-(4-methoxyphenyl)-8-(3-methylbut-2-enyl)chromone	352.41	4.17	2	5	30.49	0.9	0.21	0.41	0	14.99
MOL004866	2-(3,4-dihydroxyphenyl)-5,7-dihydroxy-6-(3-methylbut-2-enyl)chromone	354.38	3.92	4	6	44.15	0.48	-0.28	0.41	0	16.77
MOL004879	Glycyrin	382.44	4.67	2	6	52.61	0.59	-0.13	0.47	0	1.31
MOL004882	Licocoumarone	340.4	4.98	3	5	33.21	0.84	0.06	0.36	0	9.66
MOL004883	Licoisoflavone	354.38	3.65	4	6	41.61	0.37	-0.27	0.42	0	16.09
MOL004884	Licoisoflavone B	352.36	2.85	3	6	38.93	0.46	-0.18	0.55	0	15.73
MOL004885	licoisoflavanone	354.38	2.97	3	6	52.47	0.39	-0.22	0.54	0	15.67
MOL004891	shinpterocarpin	322.38	3.46	1	4	80.3	1.1	0.68	0.73	0.32	6.5
MOL004898	(E)-3-[3,4-dihydroxy-5-(3-methylbut-2-enyl)phenyl]-1-(2,4-dihydroxyphenyl)prop-2-en-1-one	340.4	4.49	4	5	46.27	0.41	-0.4	0.31	0.43	15.24
MOL004903	liquiritin	418.43	0.66	5	9	65.69	-1.06	-1.93	0.74	0	17.96
MOL004904	licopyranocoumarin	384.41	3.04	3	7	80.36	0.13	-0.62	0.65	0	0.08
MOL004905	3,22-Dihydroxy-11-oxo-delta(12)-oleanene-27-alpha-methoxycarbonyl-29-oic acid	512.75	4.37	1	6	34.32	-0.06	-0.75	0.55	0	3.56
MOL004907	Glyzaglabrin	298.26	2.1	2	6	61.07	0.34	-0.2	0.35	0	21.2
MOL004908	Glabridin	324.4	3.95	2	4	53.25	0.97	0.36	0.47	0	0.03
MOL004910	Glabranin	324.4	4.42	2	4	52.9	0.97	0.31	0.31	0	16.24
MOL004911	Glabrene	322.38	3.77	2	4	46.27	0.99	0.04	0.44	0	3.63
MOL004912	Glabrone	336.36	3.12	2	5	52.51	0.59	-0.11	0.5	0	16.09
MOL004913	1,3-dihydroxy-9-methoxy-6-benzofurano[3,2-c]chromenone	298.26	2.99	2	6	48.14	0.48	-0.19	0.43	0	8.87
MOL004914	1,3-dihydroxy-8,9-dimethoxy-6-benzofurano[3,2-c]chromenone	328.29	2.98	2	7	62.9	0.4	-0.34	0.53	0	9.32
MOL004915	Eurycarpin A	338.38	3.92	3	5	43.28	0.43	-0.06	0.37	0	17.1
MOL004917	glycyroside	562.57	-0.73	6	13	37.25	-1.58	-2.56	0.79	0	14.62
MOL004924	(-)-Medicocarpin	432.46	0.75	4	9	40.99	-0.6	-1.34	0.95	0	13.2
MOL004935	Sigmoidin-B	356.4	3.89	4	6	34.88	0.42	-0.41	0.41	0	14.49
MOL004941	(2R)-7-hydroxy-2-(4-hydroxyphenyl)chroman-4-one	256.27	2.57	2	4	71.12	0.41	-0.25	0.18	0	18.09
MOL004945	(2S)-7-hydroxy-2-(4-hydroxyphenyl)-8-(3-methylbut-2-enyl)chroman-4-one	324.4	4.42	2	4	36.57	0.72	-0.04	0.32	0	17.95
MOL004948	Isoglycyrol	366.39	4.36	1	6	44.7	0.91	0.05	0.84	0	6.69
MOL004949	Isolicoflavonol	354.38	3.63	4	6	45.17	0.54	-0.42	0.42	0	15.55
MOL004957	HMO	268.28	2.58	1	4	38.37	0.79	0.25	0.21	0	16.56
MOL004959	1-Methoxyphaseollidin	354.43	4.25	2	5	69.98	1.01	0.48	0.64	0	9.53
MOL004961	Quercetin der.	330.31	1.82	3	7	46.45	0.39	-0.44	0.33	0	16.61
MOL004966	3'-Hydroxy-4'-O-Methylglabridin	354.43	3.93	2	5	43.71	1	0.73	0.57	0	-0.61
MOL004974	3'-Methoxyglabridin	354.43	3.93	2	5	46.16	0.94	0.47	0.57	0	0.52
MOL004978	2-[(3R)-8,8-dimethyl-3,4-dihydro-2H-pyrano[6,5-f]chromen-3-yl]-5-methoxyphenol	338.43	4.2	1	4	36.21	1.12	0.61	0.52	0	-0.13
MOL004980	Inflacoumarin A	322.38	4.7	2	4	39.71	0.73	-0.24	0.33	0	2.31
MOL004985	icos-5-enoic acid	310.58	7.75	1	2	30.7	1.22	1.09	0.2	0	5.28
MOL004988	Kanzonol F	420.54	5.3	1	5	32.47	1.18	0.56	0.89	0.28	9.98
MOL004989	6-prenylated eriodictyol	356.4	3.89	4	6	39.22	0.4	-0.29	0.41	0	16.52
MOL004990	7,2',4'-trihydroxy－5-methoxy-3－arylcoumarin	300.28	2.56	3	6	83.71	0.24	-0.59	0.27	0	0.99
MOL004991	7-Acetoxy-2-methylisoflavone	294.32	3.15	0	4	38.92	0.74	0.16	0.26	0	17.49
MOL004993	8-prenylated eriodictyol	356.4	3.89	4	6	53.79	0.43	-0.44	0.4	0	15.7
MOL004996	gadelaidic acid	310.58	7.75	1	2	30.7	1.2	0.94	0.2	0	5.25
MOL005000	Gancaonin G	352.41	4.17	2	5	60.44	0.78	0.23	0.39	0	16.13
MOL005001	Gancaonin H	420.49	4.71	3	6	50.1	0.6	-0.14	0.78	0	16.64
MOL005003	Licoagrocarpin	338.43	4.51	1	4	58.81	1.23	0.61	0.58	0.27	9.45
MOL005007	Glyasperins M	368.41	3.22	2	6	72.67	0.49	-0.04	0.59	0	15.57
MOL005008	Glycyrrhiza flavonol A	370.38	2.17	4	7	41.28	-0.09	-0.81	0.6	0	13.71
MOL005012	Licoagroisoflavone	336.36	3.48	2	5	57.28	0.71	0.09	0.49	0	19.64
MOL005013	18α-hydroxyglycyrrhetic acid	486.76	4.55	3	5	41.16	-0.29	-0.78	0.71	0	4.96
MOL005016	Odoratin	314.31	2.3	2	6	49.95	0.42	-0.24	0.3	0	16.35
MOL005017	Phaseol	336.36	4.87	2	5	78.77	0.76	-0.06	0.58	0	9.64
MOL005018	Xambioona	388.49	4.68	0	4	54.85	1.09	0.52	0.87	0	14.5
MOL005020	dehydroglyasperins C	340.4	4.3	4	5	53.82	0.68	-0.12	0.37	0	2.75
Angelica sinensis
MOL000358	beta-sitosterol	414.79	8.08	1	1	36.91	1.32	0.99	0.75	0.23	5.36
MOL000449	Stigmasterol	412.77	7.64	1	1	43.83	1.44	1	0.76	0.22	5.57
Radix paeoniae alba
MOL000211	Mairin	456.78	6.52	2	3	55.38	0.73	0.22	0.78	0.26	8.87
MOL000358	beta-sitosterol	414.79	8.08	1	1	36.91	1.32	0.99	0.75	0.23	5.36
MOL000359	sitosterol	414.79	8.08	1	1	36.91	1.32	0.87	0.75	0.22	5.37
MOL000422	kaempferol	286.25	1.77	4	6	41.88	0.26	-0.55	0.24	0	14.74
MOL000492	(+)-catechin	290.29	1.92	5	6	54.83	-0.03	-0.73	0.24	0	0.61
MOL001910	11alpha,12alpha-epoxy-3beta-23-dihydroxy-30-norolean-20-en-28,12beta-olide	470.71	3.91	2	5	64.77	0.09	-0.59	0.38	0.27	2.62
MOL001918	paeoniflorgenone	318.35	0.79	1	6	87.59	-0.09	-0.56	0.37	0.37	7.45
MOL001919	(3S,5R,8R,9R,10S,14S)-3,17-dihydroxy-4,4,8,10,14-pentamethyl-2,3,5,6,7,9-hexahydro-1H-cyclopenta[a]phenanthrene-15,16-dione	358.52	2.69	2	4	43.56	0	-0.41	0.53	0.35	4.34
MOL001921	Lactiflorin	462.49	-0.57	3	10	49.12	-1.13	-1.76	0.8	0.34	7.26
MOL001924	paeoniflorin	480.51	-1.28	5	11	53.87	-1.47	-1.86	0.79	0.34	13.88
MOL001925	paeoniflorin_qt	318.35	0.46	2	6	68.18	-0.34	-0.73	0.4	0.39	8.81
MOL001928	albiflorin_qt	318.35	0.42	2	6	66.64	-0.49	-0.88	0.33	0.41	6.54
MOL001930	benzoyl paeoniflorin	584.62	0.81	4	12	31.27	-0.69	-1.24	0.75	0.29	-1.85
Radix rehmanniae preparata
MOL000359	sitosterol	414.79	8.08	1	1	36.91	1.32	0.87	0.75	0.22	5.37
MOL000449	Stigmasterol	412.77	7.64	1	1	43.83	1.44	1	0.76	0.22	5.57
