# Supplementary material for: Duhuo Jisheng decoction alleviates neuroinflammation and neuropathic pain by suppressing microglial M1 polarization: a network pharmacology research
Source: J Orthop Surg Res. 2023 Aug 28;18:629. doi: 10.1186/s13018-023-04121-9 (PMC10463324; doi:10.1186/s13018-023-04121-9)
Supplement: Supplementary file 1 — Additional file 1. Table S1: Chemical compounds of 15 herbs in DHJSD. Table S2: Targets of DHJSD and NPs. Table S3: PPI analysis. Table S4. GO enrichment analysis data. Table S5. KEGG pathway enrichment analysis data. Table S6. C-T-P analysis data. Table S7: Molecular docking data. [file 13018_2023_4121_MOESM1_ESM.zip › Supplementary Materials/the data of C-T-P analysis.csv]

AverageShortestPathLength	BetweennessCentrality	ClosenessCentrality	ClusteringCoefficient	Degree	degree.layout	Eccentricity	IsSingleNode	name	NeighborhoodConnectivity	NumberOfDirectedEdges	NumberOfUndirectedEdges	PartnerOfMultiEdgedNodePairs	Radiality	selected	SelfLoops	shared name	Stress	TopologicalCoefficient	type
2.250936329588015	0.03558596824634684	0.4442595673876872	0.0	15		4	false	MOL004328	36.6	0	15	0	0.9917701557263947	false	0	MOL004328	102526	0.20112994350282487	1
3.247191011235955	0.0	0.3079584775086505	0.0	1	1	5	false	ABAT	15.0	0	1	0	0.9852158486102899	false	0	ABAT	0	0.0
2.50561797752809	9.55267901435184E-5	0.3991031390134529	0.0	3		4	false	MOL004792	95.33333333333333	0	3	0	0.9900946185688941	false	0	MOL004792	1304	0.6086021505376344	1
2.550561797752809	0.01209748042120644	0.39207048458149785	0.0	34	34	5	false	ACHE	9.529411764705882	0	34	0	0.9897989355411	false	0	ACHE	48842	0.1254325259515571
1.951310861423221	0.13598101848504396	0.5124760076775432	0.0	49		4	false	MOL000098	19.918367346938776	0	49	0	0.9937413759116893	false	0	MOL000098	362642	0.10337905654064905	1
2.183520599250936	0.030993173450691157	0.4579759862778731	0.0	21		4	false	MOL000422	33.714285714285715	0	21	0	0.992213680268086	false	0	MOL000422	130036	0.18174603174603174	1
2.4831460674157304	0.0012123295973193577	0.40271493212669685	0.0	6		4	false	MOL007059	45.333333333333336	0	6	0	0.9902424600827913	false	0	MOL007059	6040	0.2860215053763441	1
2.3782771535580522	0.014988506108860234	0.4204724409448819	0.0	16		4	false	MOL009015	34.8125	0	16	0	0.9909323871476443	false	0	MOL009015	94544	0.2126572327044025	1
2.49812734082397	1.482486117570392E-4	0.4002998500749625	0.0	4		4	false	MOL009029	90.0	0	4	0	0.9901438990735265	false	0	MOL009029	2106	0.5741935483870968	1
2.50561797752809	9.55267901435184E-5	0.3991031390134529	0.0	3		4	false	MOL009053	95.33333333333333	0	3	0	0.9900946185688941	false	0	MOL009053	1304	0.6086021505376344	1
2.400749063670412	5.766582900023226E-4	0.4165366614664587	0.0	7		4	false	MOL002962	82.85714285714286	0	7	0	0.9907845456337473	false	0	MOL002962	10332	0.4961038961038961	1
2.385767790262172	5.386327058701474E-4	0.41915227629513346	0.0	7		4	false	MOL011740	87.0	0	7	0	0.9908831066430119	false	0	MOL011740	10056	0.5149700598802395	1
2.4082397003745317	3.621608953980592E-4	0.4152410575427683	0.0	6		4	false	MOL011747	88.5	0	6	0	0.9907352651291149	false	0	MOL011747	6526	0.5303030303030303	1
2.363295880149813	0.002290735514741889	0.42313787638668776	0.0	10		4	false	MOL011753	68.9	0	10	0	0.9910309481569091	false	0	MOL011753	20804	0.40658682634730536	1
2.460674157303371	3.167876942416347E-4	0.4063926940639269	0.0	5		4	false	MOL013077	83.6	0	5	0	0.9903903015966883	false	0	MOL013077	4912	0.519496855345912	1
2.4232209737827715	5.596933175855722E-4	0.4126738794435858	0.0	7		4	false	MOL005321	78.42857142857143	0	7	0	0.9906367041198502	false	0	MOL005321	8740	0.47795414462081126	1
2.2734082397003745	0.008326623945121906	0.43986820428336076	0.0	12		4	false	MOL000354	60.833333333333336	0	12	0	0.9916223142124975	false	0	MOL000354	44236	0.3380414312617702	1
2.235955056179775	0.009297191677002072	0.4472361809045226	0.0	15		4	false	MOL000392	54.333333333333336	0	15	0	0.9918687167356595	false	0	MOL000392	70142	0.297951582867784	1
2.235955056179775	0.007835103276135479	0.4472361809045226	0.0	15		4	false	MOL003896	57.86666666666667	0	15	0	0.9918687167356595	false	0	MOL003896	57842	0.31769087523277467	1
2.4082397003745317	3.621608953980592E-4	0.4152410575427683	0.0	6		4	false	MOL004808	88.5	0	6	0	0.9907352651291149	false	0	MOL004808	6526	0.5303030303030303	1
2.303370786516854	9.847215355439426E-4	0.43414634146341463	0.0	8		4	false	MOL004811	85.625	0	8	0	0.991425192193968	false	0	MOL004811	21240	0.4781073446327684	1
2.3258426966292136	7.198542326352883E-4	0.429951690821256	0.0	7		4	false	MOL004824	86.71428571428571	0	7	0	0.991277350680071	false	0	MOL004824	15354	0.4897959183673469	1
2.385767790262172	5.386327058701474E-4	0.41915227629513346	0.0	7		4	false	MOL004827	87.0	0	7	0	0.9908831066430119	false	0	MOL004827	10056	0.5149700598802395	1
2.2808988764044944	0.0012966519219087503	0.43842364532019706	0.0	9		4	false	MOL004833	82.11111111111111	0	9	0	0.9915730337078651	false	0	MOL004833	27260	0.45313469894475483	1
2.385767790262172	5.386327058701474E-4	0.41915227629513346	0.0	7		4	false	MOL004856	87.0	0	7	0	0.9908831066430119	false	0	MOL004856	10056	0.5149700598802395	1
2.4082397003745317	3.621608953980592E-4	0.4152410575427683	0.0	6		4	false	MOL004884	88.5	0	6	0	0.9907352651291149	false	0	MOL004884	6526	0.5303030303030303	1
2.3782771535580522	6.694785972768861E-4	0.4204724409448819	0.0	8		4	false	MOL004885	85.375	0	8	0	0.9909323871476443	false	0	MOL004885	12604	0.5052395209580839	1
2.4082397003745317	3.621608953980592E-4	0.4152410575427683	0.0	6		4	false	MOL004904	88.5	0	6	0	0.9907352651291149	false	0	MOL004904	6526	0.5303030303030303	1
2.2808988764044944	0.0012966519219087503	0.43842364532019706	0.0	9		4	false	MOL004908	82.11111111111111	0	9	0	0.9915730337078651	false	0	MOL004908	27260	0.45313469894475483	1
2.295880149812734	0.0011841475834420288	0.4355628058727569	0.0	9		4	false	MOL004912	84.33333333333333	0	9	0	0.9914744726986003	false	0	MOL004912	25656	0.4708097928436911	1
2.5430711610486894	4.441278744607005E-5	0.39322533136966126	0.0	2		4	false	MOL004924	93.0	0	2	0	0.9898482160457324	false	0	MOL004924	294	0.609271523178808	1
2.2734082397003745	0.0015121082380047546	0.43986820428336076	0.0	10		4	false	MOL004974	81.3	0	10	0	0.9916223142124975	false	0	MOL004974	31952	0.44860335195530726	1
2.2659176029962547	0.002288583039057593	0.4413223140495868	0.0	11		4	false	MOL004978	75.0	0	11	0	0.9916715947171298	false	0	MOL004978	37082	0.4134078212290503	1
2.2734082397003745	0.0015121082380047546	0.43986820428336076	0.0	10		4	false	MOL004991	81.3	0	10	0	0.9916223142124975	false	0	MOL004991	31952	0.44860335195530726	1
2.2734082397003745	0.0015121082380047546	0.43986820428336076	0.0	10		4	false	MOL005003	81.3	0	10	0	0.9916223142124975	false	0	MOL005003	31952	0.44860335195530726	1
2.3782771535580522	6.694785972768861E-4	0.4204724409448819	0.0	8		4	false	MOL005007	85.375	0	8	0	0.9909323871476443	false	0	MOL005007	12604	0.5052395209580839	1
2.4307116104868913	2.8152247285912336E-4	0.41140215716486905	0.0	5		4	false	MOL005008	92.0	0	5	0	0.9905874236152178	false	0	MOL005008	4786	0.558282208588957	1
2.3782771535580522	0.005390063831917868	0.4204724409448819	0.0	5		4	false	MOL005344	41.8	0	5	0	0.9909323871476443	false	0	MOL005344	13214	0.24	1
3.202247191011236	8.259012498289764E-5	0.31228070175438594	0.0	2	2	5	false	ADCYAP1	11.0	0	2	0	0.985511531638084	false	0	ADCYAP1	300	0.5
2.2808988764044944	0.008334679671764779	0.43842364532019706	0.0	12		4	false	MOL000358	39.166666666666664	0	12	0	0.9915730337078651	false	0	MOL000358	47292	0.2168560606060606	1
3.0299625468164795	7.178583707193437E-4	0.3300370828182942	0.0	9	9	5	false	ADRA1A	12.666666666666666	0	9	0	0.9866449832446285	false	0	ADRA1A	5580	0.3763440860215054
2.400749063670412	0.02026981420511151	0.4165366614664587	0.0	17		4	false	MOL009031	26.705882352941178	0	17	0	0.9907845456337473	false	0	MOL009031	103742	0.16584440227703984	1
2.4307116104868913	0.01521301043265301	0.41140215716486905	0.0	13		4	false	MOL000449	32.0	0	13	0	0.9905874236152178	false	0	MOL000449	68480	0.2	1
2.258426966292135	0.003874098007837514	0.4427860696517413	0.0	12		4	false	MOL000500	67.91666666666667	0	12	0	0.9917208752217622	false	0	MOL000500	44938	0.3738361266294227	1
2.258426966292135	0.007348453445640426	0.4427860696517413	0.0	13		4	false	MOL002565	49.15384615384615	0	13	0	0.9917208752217622	false	0	MOL002565	52254	0.27052722558340536	1
3.3146067415730336	5.789177595136953E-5	0.3016949152542373	0.0	3	3	5	false	ADRA2A	15.333333333333334	0	3	0	0.9847723240685984	false	0	ADRA2A	172	0.6825396825396826
2.4681647940074907	0.0035789714126566808	0.40515933232169954	0.0	8		4	false	MOL000443	49.25	0	8	0	0.990341021092056	false	0	MOL000443	29884	0.31129032258064515	1
3.337078651685393	3.083210207699423E-5	0.2996632996632997	0.0	3	3	5	false	ADRA2B	13.666666666666666	0	3	0	0.9846244825547013	false	0	ADRA2B	78	0.7037037037037037
3.397003745318352	0.0	0.29437706725468576	0.0	1	1	5	false	ADRA2C	17.0	0	1	0	0.9842302385176424	false	0	ADRA2C	0	0.0
3.00749063670412	4.684266567356339E-4	0.33250311332503113	0.0	4	4	5	false	ADRB1	15.5	0	4	0	0.9867928247585255	false	0	ADRB1	5044	0.3815789473684211
2.363295880149813	0.03812032433748144	0.42313787638668776	0.0	54	54	5	false	ADRB2	9.62962962962963	0	54	0	0.9910309481569091	false	0	ADRB2	236264	0.11821410451547437
2.4232209737827715	0.0016967915948017994	0.4126738794435858	0.0	8		4	false	MOL003608	71.0	0	8	0	0.9906367041198502	false	0	MOL003608	13600	0.43478260869565216	1
2.49812734082397	1.5458365346482817E-4	0.4002998500749625	0.0	4		4	false	MOL004780	89.5	0	4	0	0.9901438990735265	false	0	MOL004780	2306	0.5709677419354838	1
2.50561797752809	1.1180832290567649E-4	0.3991031390134529	0.0	3		4	false	MOL009047	94.66666666666667	0	3	0	0.9900946185688941	false	0	MOL009047	1650	0.6043010752688172	1
2.168539325842697	0.02618985052282662	0.46113989637305697	0.0	20		4	false	MOL000173	47.85	0	20	0	0.9923122412773507	false	0	MOL000173	147882	0.25601092896174865	1
2.385767790262172	6.028015806399245E-4	0.41915227629513346	0.0	7		4	false	MOL000785	90.28571428571429	0	7	0	0.9908831066430119	false	0	MOL000785	11942	0.5346449957228401	1
2.385767790262172	6.028015806399245E-4	0.41915227629513346	0.0	7		4	false	MOL001454	90.28571428571429	0	7	0	0.9908831066430119	false	0	MOL001454	11942	0.5346449957228401	1
2.4681647940074907	0.0021301655137039455	0.40515933232169954	0.0	8		4	false	MOL001460	50.375	0	8	0	0.990341021092056	false	0	MOL001460	11396	0.3185483870967742	1
2.50561797752809	1.1180832290567649E-4	0.3991031390134529	0.0	3		4	false	MOL002644	94.66666666666667	0	3	0	0.9900946185688941	false	0	MOL002644	1650	0.6043010752688172	1
2.2808988764044944	0.001279957340194749	0.43842364532019706	0.0	9		4	false	MOL002135	86.55555555555556	0	9	0	0.9915730337078651	false	0	MOL002135	29126	0.47796399751707014	1
2.460674157303371	0.0025251654358189597	0.4063926940639269	0.0	9		4	false	MOL000787	46.111111111111114	0	9	0	0.9903903015966883	false	0	MOL000787	13366	0.2910394265232975	1
3.097378277153558	1.3628530352063199E-5	0.3228536880290206	0.0	2		6	false	MOL002879	66.0	0	2	0	0.9862014587029372	false	0	MOL002879	244	0.7558139534883721	1
2.4831460674157304	0.0011471107655013266	0.40271493212669685	0.0	6		4	false	MOL003648	63.333333333333336	0	6	0	0.9902424600827913	false	0	MOL003648	6788	0.4021505376344086	1
3.299625468164794	2.1644831228325752E-4	0.3030646992054484	0.0	4		6	false	MOL005308	21.75	0	4	0	0.9848708850778631	false	0	MOL005308	990	0.37727272727272726	1
2.49812734082397	1.5458365346482817E-4	0.4002998500749625	0.0	4		4	false	MOL005356	89.5	0	4	0	0.9901438990735265	false	0	MOL005356	2306	0.5709677419354838	1
2.49812734082397	1.5458365346482817E-4	0.4002998500749625	0.0	4		4	false	MOL005384	89.5	0	4	0	0.9901438990735265	false	0	MOL005384	2306	0.5709677419354838	1
2.295880149812734	0.0010125513425854496	0.4355628058727569	0.0	8		4	false	MOL000417	87.625	0	8	0	0.9914744726986003	false	0	MOL000417	23010	0.4866573033707865	1
2.235955056179775	0.0051859185727137595	0.4472361809045226	0.0	12		4	false	MOL000497	71.25	0	12	0	0.9918687167356595	false	0	MOL000497	73902	0.385989010989011	1
2.4831460674157304	0.0011839359212275082	0.40271493212669685	0.0	6		4	false	MOL001484	63.166666666666664	0	6	0	0.9902424600827913	false	0	MOL001484	6720	0.4010752688172043	1
2.460674157303371	8.538584595231317E-4	0.4063926940639269	0.0	6		4	false	MOL001792	67.5	0	6	0	0.9903903015966883	false	0	MOL001792	6594	0.4208860759493671	1
2.258426966292135	0.0034938246586007087	0.4427860696517413	0.0	12		4	false	MOL004835	68.0	0	12	0	0.9917208752217622	false	0	MOL004835	42880	0.3743016759776536	1
2.295880149812734	0.0010125513425854496	0.4355628058727569	0.0	8		4	false	MOL004841	87.625	0	8	0	0.9914744726986003	false	0	MOL004841	23010	0.4866573033707865	1
2.385767790262172	4.4523789100319773E-4	0.41915227629513346	0.0	6		4	false	MOL004857	91.83333333333333	0	6	0	0.9908831066430119	false	0	MOL004857	9024	0.5406746031746031	1
2.438202247191011	3.3350027874375646E-4	0.41013824884792627	0.0	5		4	false	MOL004866	88.2	0	5	0	0.9905381431105854	false	0	MOL004866	5894	0.5382716049382716	1
2.258426966292135	0.006346783076370432	0.4427860696517413	0.0	12		4	false	MOL004891	67.41666666666667	0	12	0	0.9917208752217622	false	0	MOL004891	50292	0.3710428305400372	1
2.2808988764044944	0.001279957340194749	0.43842364532019706	0.0	9		4	false	MOL004911	86.55555555555556	0	9	0	0.9915730337078651	false	0	MOL004911	29126	0.47796399751707014	1
2.460674157303371	8.538584595231317E-4	0.4063926940639269	0.0	6		4	false	MOL004941	67.5	0	6	0	0.9903903015966883	false	0	MOL004941	6594	0.4208860759493671	1
2.4082397003745317	4.262648785259619E-4	0.4152410575427683	0.0	6		4	false	MOL004945	91.0	0	6	0	0.9907352651291149	false	0	MOL004945	8796	0.5454545454545454	1
2.258426966292135	0.0034938246586007087	0.4427860696517413	0.0	12		4	false	MOL004957	68.0	0	12	0	0.9917208752217622	false	0	MOL004957	42880	0.3743016759776536	1
2.2808988764044944	0.001279957340194749	0.43842364532019706	0.0	9		4	false	MOL004959	86.55555555555556	0	9	0	0.9915730337078651	false	0	MOL004959	29126	0.47796399751707014	1
2.2808988764044944	0.001279957340194749	0.43842364532019706	0.0	9		4	false	MOL004966	86.55555555555556	0	9	0	0.9915730337078651	false	0	MOL004966	29126	0.47796399751707014	1
2.4157303370786516	5.553475545232355E-4	0.41395348837209306	0.0	7		4	false	MOL004980	87.85714285714286	0	7	0	0.9906859846244825	false	0	MOL004980	10734	0.5328659070990359	1
2.2883895131086143	0.0010844724676011745	0.4369885433715221	0.0	8		4	false	MOL005020	88.125	0	8	0	0.9915237532032327	false	0	MOL005020	24608	0.486731843575419	1
2.850187265917603	5.038453917007002E-4	0.3508541392904074	0.0	3	3	5	false	AKR1B1	24.666666666666668	0	3	0	0.9878277153558052	false	0	AKR1B1	2768	0.4011299435028249
2.5805243445692883	0.01176000437251936	0.3875181422351234	0.0	28	28	5	false	AKT1	17.214285714285715	0	28	0	0.9896018135225705	false	0	AKT1	107574	0.2316326530612245
2.295880149812734	0.014275923672330151	0.4355628058727569	0.0	12		4	false	MOL002773	22.583333333333332	0	12	0	0.9914744726986003	false	0	MOL002773	29886	0.12404214559386974	1
2.2883895131086143	0.004715488797864844	0.4369885433715221	0.0	9		4	false	MOL002714	48.55555555555556	0	9	0	0.9915237532032327	false	0	MOL002714	36066	0.2671660424469413	1
3.292134831460674	0.0	0.3037542662116041	0.0	1	1	5	false	ALB	12.0	0	1	0	0.9849201655824955	false	0	ALB	0	0.0
2.1310861423220975	0.06793032152988074	0.46924428822495606	0.0	86	86	4	false	AR	8.081395348837209	0	86	0	0.9925586438005126	false	0	AR	324786	0.099737962659679
3.1048689138576777	0.00435880481281297	0.32207478890229196	0.0	2		5	false	MOL009027	44.5	0	2	0	0.9861521781983048	false	0	MOL009027	12256	0.5	1
2.310861423220974	7.937944154740328E-4	0.43273905996758505	0.0	7		4	false	MOL011604	93.0	0	7	0	0.9913759116893356	false	0	MOL011604	18824	0.519774011299435	1
2.4082397003745317	3.9768689773164376E-4	0.4152410575427683	0.0	6		4	false	MOL001458	96.33333333333333	0	6	0	0.9907352651291149	false	0	MOL001458	8288	0.5777777777777777	1
2.438202247191011	1.757413562090678E-4	0.41013824884792627	0.0	4		4	false	MOL002897	106.5	0	4	0	0.9905381431105854	false	0	MOL002897	3710	0.647239263803681	1
2.4831460674157304	1.5263437616616656E-4	0.40271493212669685	0.0	4		4	false	MOL003847	103.0	0	4	0	0.9902424600827913	false	0	MOL003847	2866	0.6496815286624203	1
2.4157303370786516	3.04854246527431E-4	0.41395348837209306	0.0	5		4	false	MOL000011	100.8	0	5	0	0.9906859846244825	false	0	MOL000011	6370	0.6048484848484849	1
2.4831460674157304	1.5263437616616656E-4	0.40271493212669685	0.0	4		4	false	MOL003588	103.0	0	4	0	0.9902424600827913	false	0	MOL003588	2866	0.6496815286624203	1
2.460674157303371	1.170101010535616E-4	0.4063926940639269	0.0	3		4	false	MOL011737	108.66666666666667	0	3	0	0.9903903015966883	false	0	MOL011737	2230	0.6687370600414079	1
3.1273408239700373	0.0	0.3197604790419162	0.0	1		5	false	MOL005317	86.0	0	1	0	0.9860043366844077	false	0	MOL005317	0	0.0	1
2.4307116104868913	2.9389507003379074E-4	0.41140215716486905	0.0	5		4	false	MOL000239	95.6	0	5	0	0.9905874236152178	false	0	MOL000239	5662	0.5803680981595092	1
2.310861423220974	7.937944154740328E-4	0.43273905996758505	0.0	7		4	false	MOL003656	93.0	0	7	0	0.9913759116893356	false	0	MOL003656	18824	0.519774011299435	1
2.3333333333333335	5.51226070058422E-4	0.42857142857142855	0.0	6		4	false	MOL004805	95.5	0	6	0	0.9912280701754386	false	0	MOL004805	13166	0.54	1
2.303370786516854	9.732490198696926E-4	0.43414634146341463	0.0	8		4	false	MOL004810	90.625	0	8	0	0.991425192193968	false	0	MOL004810	23066	0.5063559322033898	1
2.3408239700374533	4.686822153265589E-4	0.42719999999999997	0.0	5		4	false	MOL004814	100.4	0	5	0	0.9911787896708062	false	0	MOL004814	11162	0.568	1
2.303370786516854	9.732490198696926E-4	0.43414634146341463	0.0	8		4	false	MOL004815	90.625	0	8	0	0.991425192193968	false	0	MOL004815	23066	0.5063559322033898	1
2.303370786516854	9.732490198696926E-4	0.43414634146341463	0.0	8		4	false	MOL004820	90.625	0	8	0	0.991425192193968	false	0	MOL004820	23066	0.5063559322033898	1
2.303370786516854	9.732490198696926E-4	0.43414634146341463	0.0	8		4	false	MOL004828	90.625	0	8	0	0.991425192193968	false	0	MOL004828	23066	0.5063559322033898	1
2.3333333333333335	5.51226070058422E-4	0.42857142857142855	0.0	6		4	false	MOL004848	95.5	0	6	0	0.9912280701754386	false	0	MOL004848	13166	0.54	1
2.3333333333333335	5.51226070058422E-4	0.42857142857142855	0.0	6		4	false	MOL004849	95.5	0	6	0	0.9912280701754386	false	0	MOL004849	13166	0.54	1
2.4157303370786516	2.4162360002730142E-4	0.41395348837209306	0.0	5		4	false	MOL004855	99.4	0	5	0	0.9906859846244825	false	0	MOL004855	5242	0.5963636363636363	1
2.3333333333333335	5.51226070058422E-4	0.42857142857142855	0.0	6		4	false	MOL004863	95.5	0	6	0	0.9912280701754386	false	0	MOL004863	13166	0.54	1
2.3333333333333335	5.51226070058422E-4	0.42857142857142855	0.0	6		4	false	MOL004864	95.5	0	6	0	0.9912280701754386	false	0	MOL004864	13166	0.54	1
2.4157303370786516	2.4162360002730142E-4	0.41395348837209306	0.0	5		4	false	MOL004879	99.4	0	5	0	0.9906859846244825	false	0	MOL004879	5242	0.5963636363636363	1
2.8951310861423223	1.3951731461640766E-5	0.34540750323415265	0.0	2		5	false	MOL004882	93.0	0	2	0	0.987532032328011	false	0	MOL004882	334	0.8440366972477065	1
2.3333333333333335	5.51226070058422E-4	0.42857142857142855	0.0	6		4	false	MOL004883	95.5	0	6	0	0.9912280701754386	false	0	MOL004883	13166	0.54	1
2.355805243445693	4.3365158688458445E-4	0.42448330683624796	0.0	5		4	false	MOL004898	97.0	0	5	0	0.9910802286615414	false	0	MOL004898	10162	0.5549132947976878	1
2.3258426966292136	7.19471552612455E-4	0.429951690821256	0.0	7		4	false	MOL004907	92.42857142857143	0	7	0	0.991277350680071	false	0	MOL004907	17194	0.5224489795918368	1
2.700374531835206	1.6291262516138506E-4	0.37031900138696255	0.0	4		5	false	MOL004914	83.25	0	4	0	0.9888133254484527	false	0	MOL004914	4466	0.618421052631579	1
2.310861423220974	7.937944154740328E-4	0.43273905996758505	0.0	7		4	false	MOL004915	93.0	0	7	0	0.9913759116893356	false	0	MOL004915	18824	0.519774011299435	1
2.438202247191011	1.757413562090678E-4	0.41013824884792627	0.0	4		4	false	MOL004948	106.5	0	4	0	0.9905381431105854	false	0	MOL004948	3710	0.647239263803681	1
2.4157303370786516	2.4162360002730142E-4	0.41395348837209306	0.0	5		4	false	MOL004949	99.4	0	5	0	0.9906859846244825	false	0	MOL004949	5242	0.5963636363636363	1
2.303370786516854	9.732490198696926E-4	0.43414634146341463	0.0	8		4	false	MOL004961	90.625	0	8	0	0.991425192193968	false	0	MOL004961	23066	0.5063559322033898	1
2.4906367041198503	9.611022827925005E-5	0.40150375939849625	0.0	3		4	false	MOL004988	112.66666666666667	0	3	0	0.9901931795781589	false	0	MOL004988	1822	0.7112526539278131	1
2.3258426966292136	7.19471552612455E-4	0.429951690821256	0.0	7		4	false	MOL004990	92.42857142857143	0	7	0	0.991277350680071	false	0	MOL004990	17194	0.5224489795918368	1
2.3333333333333335	5.51226070058422E-4	0.42857142857142855	0.0	6		4	false	MOL005000	95.5	0	6	0	0.9912280701754386	false	0	MOL005000	13166	0.54	1
2.4906367041198503	9.611022827925005E-5	0.40150375939849625	0.0	3		4	false	MOL005001	112.66666666666667	0	3	0	0.9901931795781589	false	0	MOL005001	1822	0.7112526539278131	1
2.310861423220974	7.937944154740328E-4	0.43273905996758505	0.0	7		4	false	MOL005012	93.0	0	7	0	0.9913759116893356	false	0	MOL005012	18824	0.519774011299435	1
2.303370786516854	9.732490198696926E-4	0.43414634146341463	0.0	8		4	false	MOL005016	90.625	0	8	0	0.991425192193968	false	0	MOL005016	23066	0.5063559322033898	1
2.355805243445693	4.3365158688458445E-4	0.42448330683624796	0.0	5		4	false	MOL005017	97.0	0	5	0	0.9910802286615414	false	0	MOL005017	10162	0.5549132947976878	1
2.640449438202247	0.007213251844538338	0.37872340425531914	0.0	20	20	5	false	CASP3	17.6	0	20	0	0.9892075694855116	false	0	CASP3	57556	0.23714285714285716
3.2397003745318353	5.349015712062565E-5	0.3086705202312139	0.0	2	2	5	false	CAT	9.5	0	2	0	0.9852651291149223	false	0	CAT	198	0.6071428571428571
2.49812734082397	0.0025232427299328435	0.4002998500749625	0.0	4		4	false	MOL000492	82.0	0	4	0	0.9901438990735265	false	0	MOL000492	7094	0.5225806451612903	1
2.8951310861423223	1.7932838634792845E-4	0.34540750323415265	0.0	3	3	5	false	CAV1	27.0	0	3	0	0.987532032328011	false	0	CAV1	1288	0.49056603773584906
2.790262172284644	0.001443010976775217	0.35838926174496644	0.0	12	12	5	false	CCL2	21.5	0	12	0	0.9882219593928641	false	0	CCL2	20918	0.35344827586206895
2.8801498127340825	0.0024108116197591838	0.3472041612483745	0.0	10	10	5	false	CHRM2	13.2	0	10	0	0.9876305933372758	false	0	CHRM2	18664	0.24897959183673468
2.4756554307116105	0.010441482645438331	0.4039334341906203	0.0	7		4	false	MOL000296	46.285714285714285	0	7	0	0.9902917405874236	false	0	MOL000296	29092	0.2921658986175115	1
2.947565543071161	0.0	0.3392630241423126	0.0	1	1	5	false	CRP	49.0	0	1	0	0.9871870687955845	false	0	CRP	0	0.0
2.902621722846442	5.2234546853072674E-5	0.34451612903225803	0.0	2	2	5	false	CTSD	32.0	0	2	0	0.9874827518233786	false	0	CTSD	612	0.5849056603773585
2.865168539325843	4.2129314869724364E-4	0.34901960784313724	0.0	6	6	5	false	CXCL10	22.666666666666668	0	6	0	0.9877291543465404	false	0	CXCL10	5626	0.4012345679012346
2.7602996254681647	0.002952121432616017	0.3622795115332429	0.0	16	16	5	false	CXCL8	18.875	0	16	0	0.9884190814113936	false	0	CXCL8	36748	0.3081896551724138
2.8801498127340825	1.9936431803319453E-4	0.3472041612483745	0.0	3	3	5	false	CYP1A2	27.333333333333332	0	3	0	0.9876305933372758	false	0	CYP1A2	648	0.47878787878787876
2.8801498127340825	1.9936431803319453E-4	0.3472041612483745	0.0	3	3	5	false	CYP3A4	27.333333333333332	0	3	0	0.9876305933372758	false	0	CYP3A4	648	0.47878787878787876
3.0749063670411987	3.008363428219251E-4	0.32521315468940315	0.0	3	3	5	false	DRD2	16.666666666666668	0	3	0	0.9863493002168342	false	0	DRD2	3618	0.5053763440860215
2.8726591760299627	5.78065819941969E-4	0.34810951760104303	0.0	5	5	5	false	EGF	20.2	0	5	0	0.9876798738419081	false	0	EGF	5476	0.35555555555555557
2.8951310861423223	2.1454589836705142E-4	0.34540750323415265	0.0	3	3	5	false	ERBB3	26.333333333333332	0	3	0	0.987532032328011	false	0	ERBB3	2306	0.4779874213836478
2.2209737827715355	0.06478335226015547	0.45025295109612146	0.0	100	100	5	false	ESR1	7.05	0	100	0	0.9919672777449242	false	0	ESR1	307938	0.13152173913043477
2.50561797752809	6.291854797256367E-5	0.3991031390134529	0.0	3		4	false	MOL000073	108.66666666666667	0	3	0	0.9900946185688941	false	0	MOL000073	1354	0.6946236559139785	1
2.355805243445693	4.011939145875476E-4	0.42448330683624796	0.0	5		4	false	MOL008240	97.4	0	5	0	0.9910802286615414	false	0	MOL008240	9852	0.5572254335260116	1
2.355805243445693	4.011939145875476E-4	0.42448330683624796	0.0	5		4	false	MOL002311	97.4	0	5	0	0.9910802286615414	false	0	MOL002311	9852	0.5572254335260116	1
2.438202247191011	1.903780816813842E-4	0.41013824884792627	0.0	4		4	false	MOL004806	104.5	0	4	0	0.9905381431105854	false	0	MOL004806	4288	0.6349693251533742	1
2.4831460674157304	1.3986752724772468E-4	0.40271493212669685	0.0	4		4	false	MOL004829	101.0	0	4	0	0.9902424600827913	false	0	MOL004829	2856	0.6369426751592356	1
2.460674157303371	9.25758433617784E-5	0.4063926940639269	0.0	3		4	false	MOL004838	113.33333333333333	0	3	0	0.9903903015966883	false	0	MOL004838	2180	0.6977225672877847	1
2.4307116104868913	2.5943696310977497E-4	0.41140215716486905	0.0	5		4	false	MOL004910	98.4	0	5	0	0.9905874236152178	false	0	MOL004910	5790	0.5975460122699386	1
2.790262172284644	8.209425107615912E-5	0.35838926174496644	0.0	3		6	false	MOL004913	82.33333333333333	0	3	0	0.9882219593928641	false	0	MOL004913	2348	0.6404199475065617	1
2.51310861423221	3.0168169861469233E-5	0.39791356184798804	0.0	2		4	false	MOL004935	126.0	0	2	0	0.9900453380642618	false	0	MOL004935	726	0.8064516129032258	1
2.438202247191011	1.903780816813842E-4	0.41013824884792627	0.0	4		4	false	MOL004989	104.5	0	4	0	0.9905381431105854	false	0	MOL004989	4288	0.6349693251533742	1
2.4906367041198503	9.590802729500364E-5	0.40150375939849625	0.0	3		4	false	MOL004993	110.0	0	3	0	0.9901931795781589	false	0	MOL004993	2014	0.6942675159235668	1
2.460674157303371	9.25758433617784E-5	0.4063926940639269	0.0	3		4	false	MOL005018	113.33333333333333	0	3	0	0.9903903015966883	false	0	MOL005018	2180	0.6977225672877847	1
3.0	1.436553330482364E-4	0.3333333333333333	0.0	4	4	5	false	FN1	18.0	0	4	0	0.9868421052631579	false	0	FN1	2442	0.4473684210526316
2.6853932584269664	0.004319287764824923	0.3723849372384937	0.0	22	22	5	false	FOS	17.454545454545453	0	22	0	0.9889118864577174	false	0	FOS	47024	0.2653958944281525
3.0823970037453186	2.705995090840823E-4	0.3244228432563791	0.0	3	3	5	false	GRIA2	12.0	0	3	0	0.9863000197122019	false	0	GRIA2	2198	0.3793103448275862
3.247191011235955	0.0	0.3079584775086505	0.0	1	1	5	false	GSR	15.0	0	1	0	0.9852158486102899	false	0	GSR	0	0.0
3.247191011235955	0.0	0.3079584775086505	0.0	1	1	5	false	HMGCR	15.0	0	1	0	0.9852158486102899	false	0	HMGCR	0	0.0
2.842696629213483	5.270363508903255E-4	0.3517786561264822	0.0	5	5	5	false	HMOX1	23.0	0	5	0	0.9878769958604375	false	0	HMOX1	3818	0.3793103448275862
2.8726591760299627	2.3436512437722501E-4	0.34810951760104303	0.0	4	4	5	false	HSPB1	22.5	0	4	0	0.9876798738419081	false	0	HSPB1	2134	0.39090909090909093
3.1273408239700373	2.3507235638069567E-4	0.3197604790419162	0.0	7	7	5	false	HTR3A	10.571428571428571	0	7	0	0.9860043366844077	false	0	HTR3A	1206	0.43506493506493504
2.8127340823970037	8.771870675156096E-4	0.355525965379494	0.0	8	8	5	false	ICAM1	23.125	0	8	0	0.988074117878967	false	0	ICAM1	11088	0.375
2.7827715355805243	0.002381394096112832	0.3593539703903096	0.0	14	14	5	false	IFNG	16.857142857142858	0	14	0	0.9882712398974964	false	0	IFNG	21578	0.2781954887218045
2.8127340823970037	0.002543185675832797	0.355525965379494	0.0	19	19	5	false	IKBKB	17.05263157894737	0	19	0	0.988074117878967	false	0	IKBKB	30666	0.32105263157894737
2.8127340823970037	0.0016272130760154203	0.355525965379494	0.0	10	10	5	false	IL10	17.3	0	10	0	0.988074117878967	false	0	IL10	12606	0.28596491228070176
2.4756554307116105	8.133623430107015E-4	0.4039334341906203	0.0	3		4	false	MOL001558	80.0	0	3	0	0.9902917405874236	false	0	MOL001558	3256	0.4968553459119497	1
2.7228464419475658	0.004132981207444264	0.36726272352132044	0.0	21	21	5	false	IL1B	17.761904761904763	0	21	0	0.9886654839345556	false	0	IL1B	42246	0.2889983579638752
2.8277153558052435	6.524112295190492E-4	0.3536423841059603	0.0	8	8	5	false	IL2	20.0	0	8	0	0.9879755568697023	false	0	IL2	7208	0.3333333333333333
3.0149812734082397	3.592681216536143E-4	0.3316770186335404	0.0	6	6	5	false	IL4	14.833333333333334	0	6	0	0.9867435442538932	false	0	IL4	4714	0.3952380952380952
2.7228464419475658	0.010870077978670626	0.36726272352132044	0.0	21	21	5	false	IL6	17.666666666666668	0	21	0	0.9886654839345556	false	0	IL6	63056	0.28735632183908044
3.7191011235955056	0.0	0.2688821752265861	0.0	1		6	false	MOL001924	21.0	0	1	0	0.9821111768184507	false	0	MOL001924	0	0.0	1
2.5805243445692883	0.011857628450349846	0.3875181422351234	0.0	28	28	5	false	JUN	17.321428571428573	0	28	0	0.9896018135225705	false	0	JUN	117560	0.23316326530612244
3.4719101123595504	0.0	0.28802588996763756	0.0	1	1	5	false	LYZ	7.0	0	1	0	0.9837374334713187	false	0	LYZ	0	0.0
3.4269662921348316	0.0	0.29180327868852457	0.0	1	1	5	false	MAOA	13.0	0	1	0	0.984033116499113	false	0	MAOA	0	0.0
2.5430711610486894	1.60482150862561E-4	0.39322533136966126	0.0	2		4	false	MOL001941	81.0	0	2	0	0.9898482160457324	false	0	MOL001941	404	0.5298013245033113	1
2.7752808988764044	0.002284635001647042	0.3603238866396761	0.0	10	10	5	false	MAOB	14.2	0	10	0	0.9883205204021288	false	0	MAOB	9910	0.2129032258064516
2.5730337078651684	0.012436462771894809	0.388646288209607	0.0	31	31	5	false	MAPK1	16.516129032258064	0	31	0	0.9896510940272029	false	0	MAPK1	122240	0.22817836812144213
2.715355805243446	0.005831251795248685	0.3682758620689655	0.0	24	24	5	false	MAPK10	16.291666666666668	0	24	0	0.9887147644391879	false	0	MAPK10	57316	0.2636494252873563
2.303370786516854	0.07994929252013035	0.43414634146341463	0.0	76	76	5	false	MAPK14	10.842105263157896	0	76	0	0.991425192193968	false	0	MAPK14	694578	0.16681534344335414
2.348314606741573	5.070809042965769E-4	0.4258373205741626	0.0	5		4	false	MOL009055	93.6	0	5	0	0.9911295091661738	false	0	MOL009055	12056	0.532183908045977	1
2.707865168539326	0.00869526430620095	0.3692946058091286	0.0	29	29	5	false	MAPK3	15.551724137931034	0	29	0	0.9887640449438203	false	0	MAPK3	81766	0.264576802507837
2.707865168539326	0.0047370292687032856	0.3692946058091286	0.0	24	24	5	false	MAPK8	16.625	0	24	0	0.9887640449438203	false	0	MAPK8	49734	0.26939655172413796
2.7827715355805243	0.0018704743042620893	0.3593539703903096	0.0	9	9	5	false	MMP1	20.555555555555557	0	9	0	0.9882712398974964	false	0	MMP1	16930	0.3154121863799283
2.8277153558052435	9.653048375257852E-4	0.3536423841059603	0.0	7	7	5	false	MMP2	20.142857142857142	0	7	0	0.9879755568697023	false	0	MMP2	8334	0.33004926108374383
2.8202247191011236	0.0013462376918660919	0.3545816733067729	0.0	10	10	5	false	MMP9	19.1	0	10	0	0.9880248373743347	false	0	MMP9	14380	0.32321428571428573
2.2134831460674156	0.06224462792629994	0.4517766497461929	0.0	88	88	5	false	NOS2	8.25	0	88	0	0.9920165582495566	false	0	NOS2	384460	0.1228813559322034
2.4906367041198503	8.843164166319177E-5	0.40150375939849625	0.0	3		4	false	MOL011730	104.66666666666667	0	3	0	0.9901931795781589	false	0	MOL011730	1860	0.6602972399150743	1
3.4794007490636703	0.00753399122898328	0.2874058127018299	0.0	3	3	5	false	NR3C1	1.6666666666666667	0	3	0	0.9836881529666863	false	0	NR3C1	17140	0.3333333333333333
2.5280898876404496	0.010525021678483407	0.39555555555555555	0.0	2		4	false	MOL002157	77.5	0	2	0	0.989946777054997	false	0	MOL002157	21818	0.5	1
4.47565543071161	0.0	0.22343096234309626	0.0	1		6	false	MOL005376	3.0	0	1	0	0.9771338458505815	false	0	MOL005376	0	0.0	1
2.947565543071161	0.0	0.3392630241423126	0.0	1	1	5	false	ODC1	49.0	0	1	0	0.9871870687955845	false	0	ODC1	0	0.0
3.097378277153558	7.193435639529771E-4	0.3228536880290206	0.0	9	9	5	false	OPRD1	10.222222222222221	0	9	0	0.9862014587029372	false	0	OPRD1	6062	0.40096618357487923
3.1797752808988764	1.505039569804591E-4	0.31448763250883394	0.0	3		6	false	MOL012141	33.666666666666664	0	3	0	0.9856593731519812	false	0	MOL012141	646	0.4188034188034188	1
3.0149812734082397	0.0016982440420463631	0.3316770186335404	0.0	14	14	5	false	OPRM1	10.214285714285714	0	14	0	0.9867435442538932	false	0	OPRM1	13692	0.32908163265306123
2.9101123595505616	5.3199004617575274E-5	0.34362934362934366	0.0	2	2	5	false	PLAT	34.5	0	2	0	0.9874334713187463	false	0	PLAT	806	0.6442307692307693
2.9101123595505616	9.464717821142793E-5	0.34362934362934366	0.0	2	2	5	false	PON1	30.5	0	2	0	0.9874334713187463	false	0	PON1	444	0.5673076923076923
2.8352059925093633	5.011463460585949E-4	0.3527080581241744	0.0	3	3	5	false	PPARA	27.0	0	3	0	0.9879262763650699	false	0	PPARA	2248	0.4262295081967213
2.235955056179775	0.03854188716792302	0.4472361809045226	0.0	71	71	5	false	PPARG	9.056338028169014	0	71	0	0.9918687167356595	false	0	PPARG	218258	0.11036079490642485
3.1797752808988764	0.0	0.31448763250883394	0.0	1	1	5	false	PPP3CA	21.0	0	1	0	0.9856593731519812	false	0	PPP3CA	0	0.0
2.7602996254681647	0.002733505835679071	0.3622795115332429	0.0	14	14	5	false	PRKCA	18.071428571428573	0	14	0	0.9884190814113936	false	0	PRKCA	28484	0.2845238095238095
2.797752808988764	0.001683619931938239	0.357429718875502	0.0	12	12	5	false	PRKCB	18.166666666666668	0	12	0	0.9881726788882318	false	0	PRKCB	18280	0.30116959064327486
3.0224719101123596	6.368558674053173E-5	0.3308550185873606	0.0	3	3	5	false	PRKCD	19.666666666666668	0	3	0	0.9866942637492608	false	0	PRKCD	1160	0.5185185185185185
2.8202247191011236	3.460855698701235E-4	0.3545816733067729	0.0	4	4	5	false	PTGER3	25.75	0	4	0	0.9880248373743347	false	0	PTGER3	2920	0.39919354838709675
2.168539325842697	0.06002142059281604	0.46113989637305697	0.0	74	74	5	false	PTGS1	8.824324324324325	0	74	0	0.9923122412773507	false	0	PTGS1	266210	0.09904208005473829
2.5205992509363297	6.463878484390848E-5	0.3967310549777117	0.0	3		4	false	MOL002058	101.33333333333333	0	3	0	0.9899960575596294	false	0	MOL002058	984	0.6557734204793029	1
2.5205992509363297	6.463878484390848E-5	0.3967310549777117	0.0	3		4	false	MOL012140	101.33333333333333	0	3	0	0.9899960575596294	false	0	MOL012140	984	0.6557734204793029	1
2.5430711610486894	1.553594051960902E-5	0.39322533136966126	0.0	2		4	false	MOL001494	113.0	0	2	0	0.9898482160457324	false	0	MOL001494	166	0.7417218543046358	1
2.5430711610486894	1.553594051960902E-5	0.39322533136966126	0.0	2		4	false	MOL005318	113.0	0	2	0	0.9898482160457324	false	0	MOL005318	166	0.7417218543046358	1
2.5430711610486894	1.553594051960902E-5	0.39322533136966126	0.0	2		4	false	MOL005320	113.0	0	2	0	0.9898482160457324	false	0	MOL005320	166	0.7417218543046358	1
1.554307116104869	0.3650948471361249	0.6433734939759036	0.0	152	152	3	false	PTGS2	7.125	0	152	0	0.9963532426572048	false	0	PTGS2	1132662	0.07469512195121951
2.550561797752809	0.0	0.39207048458149785	0.0	1		4	false	MOL001942	152.0	0	1	0	0.9897989355411	false	0	MOL001942	0	0.0	1
2.550561797752809	0.0	0.39207048458149785	0.0	1		4	false	MOL004777	152.0	0	1	0	0.9897989355411	false	0	MOL004777	0	0.0	1
2.550561797752809	0.0	0.39207048458149785	0.0	1		4	false	MOL004778	152.0	0	1	0	0.9897989355411	false	0	MOL004778	0	0.0	1
2.550561797752809	0.0	0.39207048458149785	0.0	1		4	false	MOL004367	152.0	0	1	0	0.9897989355411	false	0	MOL004367	0	0.0	1
2.550561797752809	0.0	0.39207048458149785	0.0	1		4	false	MOL006709	152.0	0	1	0	0.9897989355411	false	0	MOL006709	0	0.0	1
2.5280898876404496	3.7893722482672915E-5	0.39555555555555555	0.0	2		4	false	MOL007563	115.0	0	2	0	0.989946777054997	false	0	MOL007563	604	0.7450980392156863	1
2.5280898876404496	3.7893722482672915E-5	0.39555555555555555	0.0	2		4	false	MOL009009	115.0	0	2	0	0.989946777054997	false	0	MOL009009	604	0.7450980392156863	1
2.550561797752809	0.0	0.39207048458149785	0.0	1		4	false	MOL002501	152.0	0	1	0	0.9897989355411	false	0	MOL002501	0	0.0	1
2.550561797752809	0.0	0.39207048458149785	0.0	1		4	false	MOL009849	152.0	0	1	0	0.9897989355411	false	0	MOL009849	0	0.0	1
2.550561797752809	0.0	0.39207048458149785	0.0	1		4	false	MOL011732	152.0	0	1	0	0.9897989355411	false	0	MOL011732	0	0.0	1
2.550561797752809	0.0	0.39207048458149785	0.0	1		4	false	MOL011749	152.0	0	1	0	0.9897989355411	false	0	MOL011749	0	0.0	1
2.550561797752809	0.0	0.39207048458149785	0.0	1		4	false	MOL002140	152.0	0	1	0	0.9897989355411	false	0	MOL002140	0	0.0	1
2.5430711610486894	7.070900084517725E-4	0.39322533136966126	0.0	2		4	false	MOL004903	77.5	0	2	0	0.9898482160457324	false	0	MOL004903	816	0.5066225165562914	1
2.737827715355805	0.003177381463947504	0.3652530779753762	0.0	15	15	5	false	RAF1	17.066666666666666	0	15	0	0.9885669229252908	false	0	RAF1	32182	0.2591397849462366
2.5430711610486894	0.014872846850563977	0.39322533136966126	0.0	33	33	5	false	RELA	17.09090909090909	0	33	0	0.9898482160457324	false	0	RELA	152788	0.22987012987012986
2.2059925093632957	0.06176905584646471	0.45331069609507646	0.0	78	78	5	false	SCN5A	8.179487179487179	0	78	0	0.992065838754189	false	0	SCN5A	314598	0.10256410256410256
2.8277153558052435	5.019332400843489E-4	0.3536423841059603	0.0	6	6	5	false	SELE	25.333333333333332	0	6	0	0.9879755568697023	false	0	SELE	5948	0.4124293785310734
2.865168539325843	1.988396610077152E-4	0.34901960784313724	0.0	4	4	5	false	SERPINE1	26.0	0	4	0	0.9877291543465404	false	0	SERPINE1	2366	0.44642857142857145
2.99250936329588	0.0012778686581379098	0.3341677096370463	0.0	6	6	5	false	SLC6A2	13.0	0	6	0	0.9868913857677902	false	0	SLC6A2	6974	0.3157894736842105
3.00749063670412	0.0016058426668169856	0.33250311332503113	0.0	12	12	5	false	SLC6A3	12.083333333333334	0	12	0	0.9867928247585255	false	0	SLC6A3	16286	0.36944444444444446
3.0	0.002178421506745631	0.3333333333333333	0.0	15	15	5	false	SLC6A4	10.866666666666667	0	15	0	0.9868421052631579	false	0	SLC6A4	18344	0.34022988505747126
2.8876404494382024	6.821340437748886E-4	0.3463035019455253	0.0	3	3	5	false	SOD1	22.0	0	3	0	0.9875813128326434	false	0	SOD1	1396	0.3888888888888889
2.8801498127340825	1.2582104040155095E-4	0.3472041612483745	0.0	3	3	5	false	THBD	30.666666666666668	0	3	0	0.9876305933372758	false	0	THBD	1758	0.5393939393939394
2.797752808988764	0.0021639003734056144	0.357429718875502	0.0	12	12	5	false	VEGFA	17.833333333333332	0	12	0	0.9881726788882318	false	0	VEGFA	18434	0.2953216374269006
0.0	0.0	0.0	0.0	0	0	0	true	GJA1	0.0	0	0	0	Infinity	false	0	GJA1	0	0.0
2.8951310861423223	0.007485069095041657	0.34540750323415265	0.0	23	23	6	false	hsa04933	18.956521739130434	0	23	0	0.987532032328011	false	0	hsa04933	29486	0.19951690821256038	3
2.2134831460674156	0.01241335313190747	0.4517766497461929	0.0	20	20	4	false	hsa04657	28.65	0	20	0	0.9920165582495566	false	0	hsa04657	80828	0.15621468926553672	3
2.6853932584269664	0.005769376924007863	0.3723849372384937	0.0	19	19	6	false	hsa05142	26.736842105263158	0	19	0	0.9889118864577174	false	0	hsa05142	38826	0.21095772217428818	3
2.2209737827715355	0.011036586708240995	0.45025295109612146	0.0	19	19	4	false	hsa04668	30.0	0	19	0	0.9919672777449242	false	0	hsa04668	75832	0.1638418079096045	3
2.9250936329588013	0.006119511590565726	0.3418693982074264	0.0	20	20	6	false	hsa05418	17.85	0	20	0	0.9873349103094815	false	0	hsa05418	20600	0.18932584269662922	3
2.797752808988764	0.005055634156812687	0.357429718875502	0.0	20	20	6	false	hsa05417	24.7	0	20	0	0.9881726788882318	false	0	hsa05417	34298	0.22358490566037736	3
2.243445692883895	0.010119754162433901	0.44574290484140233	0.0	16	16	4	false	hsa04625	32.625	0	16	0	0.9918194362310271	false	0	hsa04625	66880	0.1786723163841808	3
2.7228464419475658	0.0029146337108689746	0.36726272352132044	0.0	14	14	6	false	hsa05133	31.642857142857142	0	14	0	0.9886654839345556	false	0	hsa05133	26814	0.25117096018735363	3
2.932584269662921	0.002883695021870874	0.3409961685823755	0.0	17	17	6	false	hsa05135	23.88235294117647	0	17	0	0.9872856298048491	false	0	hsa05135	17640	0.25145442792501616	3
2.955056179775281	0.002250512686734064	0.33840304182509506	0.0	15	15	6	false	hsa04660	24.466666666666665	0	15	0	0.9871377882909521	false	0	hsa04660	15442	0.2607407407407407	3
2.730337078651685	0.004355627398401296	0.36625514403292186	0.0	16	16	6	false	hsa04926	28.125	0	16	0	0.9886162034299232	false	0	hsa04926	31008	0.22794117647058823	3
2.940074906367041	0.002246319075342882	0.3401273885350319	0.0	17	17	6	false	hsa05161	24.823529411764707	0	17	0	0.9872363493002169	false	0	hsa05161	17790	0.2647058823529412	3
2.2734082397003745	0.007827558177027053	0.43986820428336076	0.0	13	13	4	false	hsa05140	40.15384615384615	0	13	0	0.9916223142124975	false	0	hsa05140	58128	0.22246503496503497	3
2.9625468164794007	0.001542189984422509	0.33754740834386854	0.0	14	14	6	false	hsa04620	27.0	0	14	0	0.9870885077863197	false	0	hsa04620	12972	0.28888888888888886	3
2.9625468164794007	0.0018723043527434904	0.33754740834386854	0.0	14	14	6	false	hsa04659	25.428571428571427	0	14	0	0.9870885077863197	false	0	hsa04659	13728	0.2714285714285714	3
2.235955056179775	0.008862616841928229	0.4472361809045226	0.0	17	17	4	false	hsa05167	32.8235294117647	0	17	0	0.9918687167356595	false	0	hsa05167	70998	0.17979395147889665	3
2.932584269662921	0.002851782065403904	0.3409961685823755	0.0	18	18	6	false	hsa05171	22.5	0	18	0	0.9872856298048491	false	0	hsa05171	18212	0.2388888888888889	3
3.337078651685393	0.001464053378497901	0.2996632996632997	0.0	16	16	6	false	hsa05164	18.6875	0	16	0	0.9846244825547013	false	0	hsa05164	8540	0.4421875	3
2.9101123595505616	0.014119210843009522	0.34362934362934366	0.0	17	17	6	false	hsa04024	18.647058823529413	0	17	0	0.9874334713187463	false	0	hsa04024	60790	0.1982815598149372	3
2.7677902621722845	0.0038680636186322697	0.36129905277401897	0.0	13	13	6	false	hsa04066	22.76923076923077	0	13	0	0.9883698009067612	false	0	hsa04066	17794	0.18606180144641682	3
2.932584269662921	0.0046316997431638	0.3409961685823755	0.0	19	19	6	false	hsa04010	22.105263157894736	0	19	0	0.9872856298048491	false	0	hsa04010	21396	0.2371377882909521	3
2.235955056179775	0.00961189883905555	0.4472361809045226	0.0	17	17	4	false	hsa05163	30.294117647058822	0	17	0	0.9918687167356595	false	0	hsa05163	63654	0.16550348953140578	3
2.9850187265917603	0.0014282750307489825	0.33500627352572143	0.0	12	12	6	false	hsa04658	26.166666666666668	0	12	0	0.9869406662724226	false	0	hsa04658	10736	0.28277153558052437	3
3.4419475655430714	5.925866823408756E-4	0.29053318824809576	0.0	9	9	6	false	hsa05219	14.88888888888889	0	9	0	0.9839345554898482	false	0	hsa05219	2220	0.38580246913580246	3
2.655430711610487	0.003821856829898455	0.37658674188998587	0.0	12	12	6	false	hsa01522	32.833333333333336	0	12	0	0.9891090084762468	false	0	hsa01522	29558	0.23934837092731828	3
2.715355805243446	0.004700299073046687	0.3682758620689655	0.0	15	15	6	false	hsa05152	29.066666666666666	0	15	0	0.9887147644391879	false	0	hsa05152	29558	0.23005464480874316	3
2.295880149812734	0.005668758453968573	0.4355628058727569	0.0	10	10	4	false	hsa04370	37.3	0	10	0	0.9914744726986003	false	0	hsa04370	34296	0.20625	3
2.7752808988764044	0.003185825866908352	0.3603238866396761	0.0	12	12	6	false	hsa05146	21.416666666666668	0	12	0	0.9883205204021288	false	0	hsa05146	13320	0.1745014245014245	3
2.857677902621723	0.00200359181350589	0.34993446920052423	0.0	13	13	6	false	hsa04380	32.30769230769231	0	13	0	0.9877784348511728	false	0	hsa04380	20904	0.29816849816849816	3
3.3745318352059925	0.0010089108077157556	0.29633740288568255	0.0	11	11	6	false	hsa04012	19.363636363636363	0	11	0	0.9843780800315395	false	0	hsa04012	4450	0.47086247086247085	3
