# Supplementary material for: Duhuo Jisheng decoction alleviates neuroinflammation and neuropathic pain by suppressing microglial M1 polarization: a network pharmacology research
Source: J Orthop Surg Res. 2023 Aug 28;18:629. doi: 10.1186/s13018-023-04121-9 (PMC10463324; doi:10.1186/s13018-023-04121-9)
Supplement: Supplementary file 1 — Additional file 1. Table S1: Chemical compounds of 15 herbs in DHJSD. Table S2: Targets of DHJSD and NPs. Table S3: PPI analysis. Table S4. GO enrichment analysis data. Table S5. KEGG pathway enrichment analysis data. Table S6. C-T-P analysis data. Table S7: Molecular docking data. [file 13018_2023_4121_MOESM1_ESM.zip › Supplementary Materials/the data of C-T-P analysis.txt]

AverageShortestPathLength	BetweennessCentrality	ClosenessCentrality	ClusteringCoefficient	Degree	degree.layout	Eccentricity	IsSingleNode	name	NeighborhoodConnectivity	NumberOfDirectedEdges	NumberOfUndirectedEdges	PartnerOfMultiEdgedNodePairs	Radiality	selected	SelfLoops	shared name	Stress	TopologicalCoefficient	type
2.25093633	0.035585968	0.444259567	0	15		4	FALSE	MOL004328	36.6	0	15	0	0.991770156	FALSE	0	MOL004328	102526	0.201129944	1
3.247191011	0	0.307958478	0	1	1	5	FALSE	ABAT	15	0	1	0	0.985215849	FALSE	0	ABAT	0	0
2.505617978	9.55E-05	0.399103139	0	3		4	FALSE	MOL004792	95.33333333	0	3	0	0.990094619	FALSE	0	MOL004792	1304	0.608602151	1
2.550561798	0.01209748	0.392070485	0	34	34	5	FALSE	ACHE	9.529411765	0	34	0	0.989798936	FALSE	0	ACHE	48842	0.125432526
1.951310861	0.135981018	0.512476008	0	49		4	FALSE	MOL000098	19.91836735	0	49	0	0.993741376	FALSE	0	MOL000098	362642	0.103379057	1
2.183520599	0.030993173	0.457975986	0	21		4	FALSE	MOL000422	33.71428571	0	21	0	0.99221368	FALSE	0	MOL000422	130036	0.181746032	1
2.483146067	0.00121233	0.402714932	0	6		4	FALSE	MOL007059	45.33333333	0	6	0	0.99024246	FALSE	0	MOL007059	6040	0.286021505	1
2.378277154	0.014988506	0.420472441	0	16		4	FALSE	MOL009015	34.8125	0	16	0	0.990932387	FALSE	0	MOL009015	94544	0.212657233	1
2.498127341	1.48E-04	0.40029985	0	4		4	FALSE	MOL009029	90	0	4	0	0.990143899	FALSE	0	MOL009029	2106	0.574193548	1
2.505617978	9.55E-05	0.399103139	0	3		4	FALSE	MOL009053	95.33333333	0	3	0	0.990094619	FALSE	0	MOL009053	1304	0.608602151	1
2.400749064	5.77E-04	0.416536661	0	7		4	FALSE	MOL002962	82.85714286	0	7	0	0.990784546	FALSE	0	MOL002962	10332	0.496103896	1
2.38576779	5.39E-04	0.419152276	0	7		4	FALSE	MOL011740	87	0	7	0	0.990883107	FALSE	0	MOL011740	10056	0.51497006	1
2.4082397	3.62E-04	0.415241058	0	6		4	FALSE	MOL011747	88.5	0	6	0	0.990735265	FALSE	0	MOL011747	6526	0.53030303	1
2.36329588	0.002290736	0.423137876	0	10		4	FALSE	MOL011753	68.9	0	10	0	0.991030948	FALSE	0	MOL011753	20804	0.406586826	1
2.460674157	3.17E-04	0.406392694	0	5		4	FALSE	MOL013077	83.6	0	5	0	0.990390302	FALSE	0	MOL013077	4912	0.519496855	1
2.423220974	5.60E-04	0.412673879	0	7		4	FALSE	MOL005321	78.42857143	0	7	0	0.990636704	FALSE	0	MOL005321	8740	0.477954145	1
2.27340824	0.008326624	0.439868204	0	12		4	FALSE	MOL000354	60.83333333	0	12	0	0.991622314	FALSE	0	MOL000354	44236	0.338041431	1
2.235955056	0.009297192	0.447236181	0	15		4	FALSE	MOL000392	54.33333333	0	15	0	0.991868717	FALSE	0	MOL000392	70142	0.297951583	1
2.235955056	0.007835103	0.447236181	0	15		4	FALSE	MOL003896	57.86666667	0	15	0	0.991868717	FALSE	0	MOL003896	57842	0.317690875	1
2.4082397	3.62E-04	0.415241058	0	6		4	FALSE	MOL004808	88.5	0	6	0	0.990735265	FALSE	0	MOL004808	6526	0.53030303	1
2.303370787	9.85E-04	0.434146341	0	8		4	FALSE	MOL004811	85.625	0	8	0	0.991425192	FALSE	0	MOL004811	21240	0.478107345	1
2.325842697	7.20E-04	0.429951691	0	7		4	FALSE	MOL004824	86.71428571	0	7	0	0.991277351	FALSE	0	MOL004824	15354	0.489795918	1
2.38576779	5.39E-04	0.419152276	0	7		4	FALSE	MOL004827	87	0	7	0	0.990883107	FALSE	0	MOL004827	10056	0.51497006	1
2.280898876	0.001296652	0.438423645	0	9		4	FALSE	MOL004833	82.11111111	0	9	0	0.991573034	FALSE	0	MOL004833	27260	0.453134699	1
2.38576779	5.39E-04	0.419152276	0	7		4	FALSE	MOL004856	87	0	7	0	0.990883107	FALSE	0	MOL004856	10056	0.51497006	1
2.4082397	3.62E-04	0.415241058	0	6		4	FALSE	MOL004884	88.5	0	6	0	0.990735265	FALSE	0	MOL004884	6526	0.53030303	1
2.378277154	6.69E-04	0.420472441	0	8		4	FALSE	MOL004885	85.375	0	8	0	0.990932387	FALSE	0	MOL004885	12604	0.505239521	1
2.4082397	3.62E-04	0.415241058	0	6		4	FALSE	MOL004904	88.5	0	6	0	0.990735265	FALSE	0	MOL004904	6526	0.53030303	1
2.280898876	0.001296652	0.438423645	0	9		4	FALSE	MOL004908	82.11111111	0	9	0	0.991573034	FALSE	0	MOL004908	27260	0.453134699	1
2.29588015	0.001184148	0.435562806	0	9		4	FALSE	MOL004912	84.33333333	0	9	0	0.991474473	FALSE	0	MOL004912	25656	0.470809793	1
2.543071161	4.44E-05	0.393225331	0	2		4	FALSE	MOL004924	93	0	2	0	0.989848216	FALSE	0	MOL004924	294	0.609271523	1
2.27340824	0.001512108	0.439868204	0	10		4	FALSE	MOL004974	81.3	0	10	0	0.991622314	FALSE	0	MOL004974	31952	0.448603352	1
2.265917603	0.002288583	0.441322314	0	11		4	FALSE	MOL004978	75	0	11	0	0.991671595	FALSE	0	MOL004978	37082	0.413407821	1
2.27340824	0.001512108	0.439868204	0	10		4	FALSE	MOL004991	81.3	0	10	0	0.991622314	FALSE	0	MOL004991	31952	0.448603352	1
2.27340824	0.001512108	0.439868204	0	10		4	FALSE	MOL005003	81.3	0	10	0	0.991622314	FALSE	0	MOL005003	31952	0.448603352	1
2.378277154	6.69E-04	0.420472441	0	8		4	FALSE	MOL005007	85.375	0	8	0	0.990932387	FALSE	0	MOL005007	12604	0.505239521	1
2.43071161	2.82E-04	0.411402157	0	5		4	FALSE	MOL005008	92	0	5	0	0.990587424	FALSE	0	MOL005008	4786	0.558282209	1
2.378277154	0.005390064	0.420472441	0	5		4	FALSE	MOL005344	41.8	0	5	0	0.990932387	FALSE	0	MOL005344	13214	0.24	1
3.202247191	8.26E-05	0.312280702	0	2	2	5	FALSE	ADCYAP1	11	0	2	0	0.985511532	FALSE	0	ADCYAP1	300	0.5
2.280898876	0.00833468	0.438423645	0	12		4	FALSE	MOL000358	39.16666667	0	12	0	0.991573034	FALSE	0	MOL000358	47292	0.216856061	1
3.029962547	7.18E-04	0.330037083	0	9	9	5	FALSE	ADRA1A	12.66666667	0	9	0	0.986644983	FALSE	0	ADRA1A	5580	0.376344086
2.400749064	0.020269814	0.416536661	0	17		4	FALSE	MOL009031	26.70588235	0	17	0	0.990784546	FALSE	0	MOL009031	103742	0.165844402	1
2.43071161	0.01521301	0.411402157	0	13		4	FALSE	MOL000449	32	0	13	0	0.990587424	FALSE	0	MOL000449	68480	0.2	1
2.258426966	0.003874098	0.44278607	0	12		4	FALSE	MOL000500	67.91666667	0	12	0	0.991720875	FALSE	0	MOL000500	44938	0.373836127	1
2.258426966	0.007348453	0.44278607	0	13		4	FALSE	MOL002565	49.15384615	0	13	0	0.991720875	FALSE	0	MOL002565	52254	0.270527226	1
3.314606742	5.79E-05	0.301694915	0	3	3	5	FALSE	ADRA2A	15.33333333	0	3	0	0.984772324	FALSE	0	ADRA2A	172	0.682539683
2.468164794	0.003578971	0.405159332	0	8		4	FALSE	MOL000443	49.25	0	8	0	0.990341021	FALSE	0	MOL000443	29884	0.311290323	1
3.337078652	3.08E-05	0.2996633	0	3	3	5	FALSE	ADRA2B	13.66666667	0	3	0	0.984624483	FALSE	0	ADRA2B	78	0.703703704
3.397003745	0	0.294377067	0	1	1	5	FALSE	ADRA2C	17	0	1	0	0.984230239	FALSE	0	ADRA2C	0	0
3.007490637	4.68E-04	0.332503113	0	4	4	5	FALSE	ADRB1	15.5	0	4	0	0.986792825	FALSE	0	ADRB1	5044	0.381578947
2.36329588	0.038120324	0.423137876	0	54	54	5	FALSE	ADRB2	9.62962963	0	54	0	0.991030948	FALSE	0	ADRB2	236264	0.118214105
2.423220974	0.001696792	0.412673879	0	8		4	FALSE	MOL003608	71	0	8	0	0.990636704	FALSE	0	MOL003608	13600	0.434782609	1
2.498127341	1.55E-04	0.40029985	0	4		4	FALSE	MOL004780	89.5	0	4	0	0.990143899	FALSE	0	MOL004780	2306	0.570967742	1
2.505617978	1.12E-04	0.399103139	0	3		4	FALSE	MOL009047	94.66666667	0	3	0	0.990094619	FALSE	0	MOL009047	1650	0.604301075	1
2.168539326	0.026189851	0.461139896	0	20		4	FALSE	MOL000173	47.85	0	20	0	0.992312241	FALSE	0	MOL000173	147882	0.256010929	1
2.38576779	6.03E-04	0.419152276	0	7		4	FALSE	MOL000785	90.28571429	0	7	0	0.990883107	FALSE	0	MOL000785	11942	0.534644996	1
2.38576779	6.03E-04	0.419152276	0	7		4	FALSE	MOL001454	90.28571429	0	7	0	0.990883107	FALSE	0	MOL001454	11942	0.534644996	1
2.468164794	0.002130166	0.405159332	0	8		4	FALSE	MOL001460	50.375	0	8	0	0.990341021	FALSE	0	MOL001460	11396	0.318548387	1
2.505617978	1.12E-04	0.399103139	0	3		4	FALSE	MOL002644	94.66666667	0	3	0	0.990094619	FALSE	0	MOL002644	1650	0.604301075	1
2.280898876	0.001279957	0.438423645	0	9		4	FALSE	MOL002135	86.55555556	0	9	0	0.991573034	FALSE	0	MOL002135	29126	0.477963998	1
2.460674157	0.002525165	0.406392694	0	9		4	FALSE	MOL000787	46.11111111	0	9	0	0.990390302	FALSE	0	MOL000787	13366	0.291039427	1
3.097378277	1.36E-05	0.322853688	0	2		6	FALSE	MOL002879	66	0	2	0	0.986201459	FALSE	0	MOL002879	244	0.755813953	1
2.483146067	0.001147111	0.402714932	0	6		4	FALSE	MOL003648	63.33333333	0	6	0	0.99024246	FALSE	0	MOL003648	6788	0.402150538	1
3.299625468	2.16E-04	0.303064699	0	4		6	FALSE	MOL005308	21.75	0	4	0	0.984870885	FALSE	0	MOL005308	990	0.377272727	1
2.498127341	1.55E-04	0.40029985	0	4		4	FALSE	MOL005356	89.5	0	4	0	0.990143899	FALSE	0	MOL005356	2306	0.570967742	1
2.498127341	1.55E-04	0.40029985	0	4		4	FALSE	MOL005384	89.5	0	4	0	0.990143899	FALSE	0	MOL005384	2306	0.570967742	1
2.29588015	0.001012551	0.435562806	0	8		4	FALSE	MOL000417	87.625	0	8	0	0.991474473	FALSE	0	MOL000417	23010	0.486657303	1
2.235955056	0.005185919	0.447236181	0	12		4	FALSE	MOL000497	71.25	0	12	0	0.991868717	FALSE	0	MOL000497	73902	0.385989011	1
2.483146067	0.001183936	0.402714932	0	6		4	FALSE	MOL001484	63.16666667	0	6	0	0.99024246	FALSE	0	MOL001484	6720	0.401075269	1
2.460674157	8.54E-04	0.406392694	0	6		4	FALSE	MOL001792	67.5	0	6	0	0.990390302	FALSE	0	MOL001792	6594	0.420886076	1
2.258426966	0.003493825	0.44278607	0	12		4	FALSE	MOL004835	68	0	12	0	0.991720875	FALSE	0	MOL004835	42880	0.374301676	1
2.29588015	0.001012551	0.435562806	0	8		4	FALSE	MOL004841	87.625	0	8	0	0.991474473	FALSE	0	MOL004841	23010	0.486657303	1
2.38576779	4.45E-04	0.419152276	0	6		4	FALSE	MOL004857	91.83333333	0	6	0	0.990883107	FALSE	0	MOL004857	9024	0.540674603	1
2.438202247	3.34E-04	0.410138249	0	5		4	FALSE	MOL004866	88.2	0	5	0	0.990538143	FALSE	0	MOL004866	5894	0.538271605	1
2.258426966	0.006346783	0.44278607	0	12		4	FALSE	MOL004891	67.41666667	0	12	0	0.991720875	FALSE	0	MOL004891	50292	0.371042831	1
2.280898876	0.001279957	0.438423645	0	9		4	FALSE	MOL004911	86.55555556	0	9	0	0.991573034	FALSE	0	MOL004911	29126	0.477963998	1
2.460674157	8.54E-04	0.406392694	0	6		4	FALSE	MOL004941	67.5	0	6	0	0.990390302	FALSE	0	MOL004941	6594	0.420886076	1
2.4082397	4.26E-04	0.415241058	0	6		4	FALSE	MOL004945	91	0	6	0	0.990735265	FALSE	0	MOL004945	8796	0.545454545	1
2.258426966	0.003493825	0.44278607	0	12		4	FALSE	MOL004957	68	0	12	0	0.991720875	FALSE	0	MOL004957	42880	0.374301676	1
2.280898876	0.001279957	0.438423645	0	9		4	FALSE	MOL004959	86.55555556	0	9	0	0.991573034	FALSE	0	MOL004959	29126	0.477963998	1
2.280898876	0.001279957	0.438423645	0	9		4	FALSE	MOL004966	86.55555556	0	9	0	0.991573034	FALSE	0	MOL004966	29126	0.477963998	1
2.415730337	5.55E-04	0.413953488	0	7		4	FALSE	MOL004980	87.85714286	0	7	0	0.990685985	FALSE	0	MOL004980	10734	0.532865907	1
2.288389513	0.001084472	0.436988543	0	8		4	FALSE	MOL005020	88.125	0	8	0	0.991523753	FALSE	0	MOL005020	24608	0.486731844	1
2.850187266	5.04E-04	0.350854139	0	3	3	5	FALSE	AKR1B1	24.66666667	0	3	0	0.987827715	FALSE	0	AKR1B1	2768	0.401129944
2.580524345	0.011760004	0.387518142	0	28	28	5	FALSE	AKT1	17.21428571	0	28	0	0.989601814	FALSE	0	AKT1	107574	0.231632653
2.29588015	0.014275924	0.435562806	0	12		4	FALSE	MOL002773	22.58333333	0	12	0	0.991474473	FALSE	0	MOL002773	29886	0.124042146	1
2.288389513	0.004715489	0.436988543	0	9		4	FALSE	MOL002714	48.55555556	0	9	0	0.991523753	FALSE	0	MOL002714	36066	0.267166042	1
3.292134831	0	0.303754266	0	1	1	5	FALSE	ALB	12	0	1	0	0.984920166	FALSE	0	ALB	0	0
2.131086142	0.067930322	0.469244288	0	86	86	4	FALSE	AR	8.081395349	0	86	0	0.992558644	FALSE	0	AR	324786	0.099737963
3.104868914	0.004358805	0.322074789	0	2		5	FALSE	MOL009027	44.5	0	2	0	0.986152178	FALSE	0	MOL009027	12256	0.5	1
2.310861423	7.94E-04	0.43273906	0	7		4	FALSE	MOL011604	93	0	7	0	0.991375912	FALSE	0	MOL011604	18824	0.519774011	1
2.4082397	3.98E-04	0.415241058	0	6		4	FALSE	MOL001458	96.33333333	0	6	0	0.990735265	FALSE	0	MOL001458	8288	0.577777778	1
2.438202247	1.76E-04	0.410138249	0	4		4	FALSE	MOL002897	106.5	0	4	0	0.990538143	FALSE	0	MOL002897	3710	0.647239264	1
2.483146067	1.53E-04	0.402714932	0	4		4	FALSE	MOL003847	103	0	4	0	0.99024246	FALSE	0	MOL003847	2866	0.649681529	1
2.415730337	3.05E-04	0.413953488	0	5		4	FALSE	MOL000011	100.8	0	5	0	0.990685985	FALSE	0	MOL000011	6370	0.604848485	1
2.483146067	1.53E-04	0.402714932	0	4		4	FALSE	MOL003588	103	0	4	0	0.99024246	FALSE	0	MOL003588	2866	0.649681529	1
2.460674157	1.17E-04	0.406392694	0	3		4	FALSE	MOL011737	108.6666667	0	3	0	0.990390302	FALSE	0	MOL011737	2230	0.66873706	1
3.127340824	0	0.319760479	0	1		5	FALSE	MOL005317	86	0	1	0	0.986004337	FALSE	0	MOL005317	0	0	1
2.43071161	2.94E-04	0.411402157	0	5		4	FALSE	MOL000239	95.6	0	5	0	0.990587424	FALSE	0	MOL000239	5662	0.580368098	1
2.310861423	7.94E-04	0.43273906	0	7		4	FALSE	MOL003656	93	0	7	0	0.991375912	FALSE	0	MOL003656	18824	0.519774011	1
2.333333333	5.51E-04	0.428571429	0	6		4	FALSE	MOL004805	95.5	0	6	0	0.99122807	FALSE	0	MOL004805	13166	0.54	1
2.303370787	9.73E-04	0.434146341	0	8		4	FALSE	MOL004810	90.625	0	8	0	0.991425192	FALSE	0	MOL004810	23066	0.506355932	1
2.34082397	4.69E-04	0.4272	0	5		4	FALSE	MOL004814	100.4	0	5	0	0.99117879	FALSE	0	MOL004814	11162	0.568	1
2.303370787	9.73E-04	0.434146341	0	8		4	FALSE	MOL004815	90.625	0	8	0	0.991425192	FALSE	0	MOL004815	23066	0.506355932	1
2.303370787	9.73E-04	0.434146341	0	8		4	FALSE	MOL004820	90.625	0	8	0	0.991425192	FALSE	0	MOL004820	23066	0.506355932	1
2.303370787	9.73E-04	0.434146341	0	8		4	FALSE	MOL004828	90.625	0	8	0	0.991425192	FALSE	0	MOL004828	23066	0.506355932	1
2.333333333	5.51E-04	0.428571429	0	6		4	FALSE	MOL004848	95.5	0	6	0	0.99122807	FALSE	0	MOL004848	13166	0.54	1
2.333333333	5.51E-04	0.428571429	0	6		4	FALSE	MOL004849	95.5	0	6	0	0.99122807	FALSE	0	MOL004849	13166	0.54	1
2.415730337	2.42E-04	0.413953488	0	5		4	FALSE	MOL004855	99.4	0	5	0	0.990685985	FALSE	0	MOL004855	5242	0.596363636	1
2.333333333	5.51E-04	0.428571429	0	6		4	FALSE	MOL004863	95.5	0	6	0	0.99122807	FALSE	0	MOL004863	13166	0.54	1
2.333333333	5.51E-04	0.428571429	0	6		4	FALSE	MOL004864	95.5	0	6	0	0.99122807	FALSE	0	MOL004864	13166	0.54	1
2.415730337	2.42E-04	0.413953488	0	5		4	FALSE	MOL004879	99.4	0	5	0	0.990685985	FALSE	0	MOL004879	5242	0.596363636	1
2.895131086	1.40E-05	0.345407503	0	2		5	FALSE	MOL004882	93	0	2	0	0.987532032	FALSE	0	MOL004882	334	0.844036697	1
2.333333333	5.51E-04	0.428571429	0	6		4	FALSE	MOL004883	95.5	0	6	0	0.99122807	FALSE	0	MOL004883	13166	0.54	1
2.355805243	4.34E-04	0.424483307	0	5		4	FALSE	MOL004898	97	0	5	0	0.991080229	FALSE	0	MOL004898	10162	0.554913295	1
2.325842697	7.19E-04	0.429951691	0	7		4	FALSE	MOL004907	92.42857143	0	7	0	0.991277351	FALSE	0	MOL004907	17194	0.52244898	1
2.700374532	1.63E-04	0.370319001	0	4		5	FALSE	MOL004914	83.25	0	4	0	0.988813325	FALSE	0	MOL004914	4466	0.618421053	1
2.310861423	7.94E-04	0.43273906	0	7		4	FALSE	MOL004915	93	0	7	0	0.991375912	FALSE	0	MOL004915	18824	0.519774011	1
2.438202247	1.76E-04	0.410138249	0	4		4	FALSE	MOL004948	106.5	0	4	0	0.990538143	FALSE	0	MOL004948	3710	0.647239264	1
2.415730337	2.42E-04	0.413953488	0	5		4	FALSE	MOL004949	99.4	0	5	0	0.990685985	FALSE	0	MOL004949	5242	0.596363636	1
2.303370787	9.73E-04	0.434146341	0	8		4	FALSE	MOL004961	90.625	0	8	0	0.991425192	FALSE	0	MOL004961	23066	0.506355932	1
2.490636704	9.61E-05	0.401503759	0	3		4	FALSE	MOL004988	112.6666667	0	3	0	0.99019318	FALSE	0	MOL004988	1822	0.711252654	1
2.325842697	7.19E-04	0.429951691	0	7		4	FALSE	MOL004990	92.42857143	0	7	0	0.991277351	FALSE	0	MOL004990	17194	0.52244898	1
2.333333333	5.51E-04	0.428571429	0	6		4	FALSE	MOL005000	95.5	0	6	0	0.99122807	FALSE	0	MOL005000	13166	0.54	1
2.490636704	9.61E-05	0.401503759	0	3		4	FALSE	MOL005001	112.6666667	0	3	0	0.99019318	FALSE	0	MOL005001	1822	0.711252654	1
2.310861423	7.94E-04	0.43273906	0	7		4	FALSE	MOL005012	93	0	7	0	0.991375912	FALSE	0	MOL005012	18824	0.519774011	1
2.303370787	9.73E-04	0.434146341	0	8		4	FALSE	MOL005016	90.625	0	8	0	0.991425192	FALSE	0	MOL005016	23066	0.506355932	1
2.355805243	4.34E-04	0.424483307	0	5		4	FALSE	MOL005017	97	0	5	0	0.991080229	FALSE	0	MOL005017	10162	0.554913295	1
2.640449438	0.007213252	0.378723404	0	20	20	5	FALSE	CASP3	17.6	0	20	0	0.989207569	FALSE	0	CASP3	57556	0.237142857
3.239700375	5.35E-05	0.30867052	0	2	2	5	FALSE	CAT	9.5	0	2	0	0.985265129	FALSE	0	CAT	198	0.607142857
2.498127341	0.002523243	0.40029985	0	4		4	FALSE	MOL000492	82	0	4	0	0.990143899	FALSE	0	MOL000492	7094	0.522580645	1
2.895131086	1.79E-04	0.345407503	0	3	3	5	FALSE	CAV1	27	0	3	0	0.987532032	FALSE	0	CAV1	1288	0.490566038
2.790262172	0.001443011	0.358389262	0	12	12	5	FALSE	CCL2	21.5	0	12	0	0.988221959	FALSE	0	CCL2	20918	0.353448276
2.880149813	0.002410812	0.347204161	0	10	10	5	FALSE	CHRM2	13.2	0	10	0	0.987630593	FALSE	0	CHRM2	18664	0.248979592
2.475655431	0.010441483	0.403933434	0	7		4	FALSE	MOL000296	46.28571429	0	7	0	0.990291741	FALSE	0	MOL000296	29092	0.292165899	1
2.947565543	0	0.339263024	0	1	1	5	FALSE	CRP	49	0	1	0	0.987187069	FALSE	0	CRP	0	0
2.902621723	5.22E-05	0.344516129	0	2	2	5	FALSE	CTSD	32	0	2	0	0.987482752	FALSE	0	CTSD	612	0.58490566
2.865168539	4.21E-04	0.349019608	0	6	6	5	FALSE	CXCL10	22.66666667	0	6	0	0.987729154	FALSE	0	CXCL10	5626	0.401234568
2.760299625	0.002952121	0.362279512	0	16	16	5	FALSE	CXCL8	18.875	0	16	0	0.988419081	FALSE	0	CXCL8	36748	0.308189655
2.880149813	1.99E-04	0.347204161	0	3	3	5	FALSE	CYP1A2	27.33333333	0	3	0	0.987630593	FALSE	0	CYP1A2	648	0.478787879
2.880149813	1.99E-04	0.347204161	0	3	3	5	FALSE	CYP3A4	27.33333333	0	3	0	0.987630593	FALSE	0	CYP3A4	648	0.478787879
3.074906367	3.01E-04	0.325213155	0	3	3	5	FALSE	DRD2	16.66666667	0	3	0	0.9863493	FALSE	0	DRD2	3618	0.505376344
2.872659176	5.78E-04	0.348109518	0	5	5	5	FALSE	EGF	20.2	0	5	0	0.987679874	FALSE	0	EGF	5476	0.355555556
2.895131086	2.15E-04	0.345407503	0	3	3	5	FALSE	ERBB3	26.33333333	0	3	0	0.987532032	FALSE	0	ERBB3	2306	0.477987421
2.220973783	0.064783352	0.450252951	0	100	100	5	FALSE	ESR1	7.05	0	100	0	0.991967278	FALSE	0	ESR1	307938	0.131521739
2.505617978	6.29E-05	0.399103139	0	3		4	FALSE	MOL000073	108.6666667	0	3	0	0.990094619	FALSE	0	MOL000073	1354	0.694623656	1
2.355805243	4.01E-04	0.424483307	0	5		4	FALSE	MOL008240	97.4	0	5	0	0.991080229	FALSE	0	MOL008240	9852	0.557225434	1
2.355805243	4.01E-04	0.424483307	0	5		4	FALSE	MOL002311	97.4	0	5	0	0.991080229	FALSE	0	MOL002311	9852	0.557225434	1
2.438202247	1.90E-04	0.410138249	0	4		4	FALSE	MOL004806	104.5	0	4	0	0.990538143	FALSE	0	MOL004806	4288	0.634969325	1
2.483146067	1.40E-04	0.402714932	0	4		4	FALSE	MOL004829	101	0	4	0	0.99024246	FALSE	0	MOL004829	2856	0.636942675	1
2.460674157	9.26E-05	0.406392694	0	3		4	FALSE	MOL004838	113.3333333	0	3	0	0.990390302	FALSE	0	MOL004838	2180	0.697722567	1
2.43071161	2.59E-04	0.411402157	0	5		4	FALSE	MOL004910	98.4	0	5	0	0.990587424	FALSE	0	MOL004910	5790	0.597546012	1
2.790262172	8.21E-05	0.358389262	0	3		6	FALSE	MOL004913	82.33333333	0	3	0	0.988221959	FALSE	0	MOL004913	2348	0.640419948	1
2.513108614	3.02E-05	0.397913562	0	2		4	FALSE	MOL004935	126	0	2	0	0.990045338	FALSE	0	MOL004935	726	0.806451613	1
2.438202247	1.90E-04	0.410138249	0	4		4	FALSE	MOL004989	104.5	0	4	0	0.990538143	FALSE	0	MOL004989	4288	0.634969325	1
2.490636704	9.59E-05	0.401503759	0	3		4	FALSE	MOL004993	110	0	3	0	0.99019318	FALSE	0	MOL004993	2014	0.694267516	1
2.460674157	9.26E-05	0.406392694	0	3		4	FALSE	MOL005018	113.3333333	0	3	0	0.990390302	FALSE	0	MOL005018	2180	0.697722567	1
3	1.44E-04	0.333333333	0	4	4	5	FALSE	FN1	18	0	4	0	0.986842105	FALSE	0	FN1	2442	0.447368421
2.685393258	0.004319288	0.372384937	0	22	22	5	FALSE	FOS	17.45454545	0	22	0	0.988911886	FALSE	0	FOS	47024	0.265395894
3.082397004	2.71E-04	0.324422843	0	3	3	5	FALSE	GRIA2	12	0	3	0	0.98630002	FALSE	0	GRIA2	2198	0.379310345
3.247191011	0	0.307958478	0	1	1	5	FALSE	GSR	15	0	1	0	0.985215849	FALSE	0	GSR	0	0
3.247191011	0	0.307958478	0	1	1	5	FALSE	HMGCR	15	0	1	0	0.985215849	FALSE	0	HMGCR	0	0
2.842696629	5.27E-04	0.351778656	0	5	5	5	FALSE	HMOX1	23	0	5	0	0.987876996	FALSE	0	HMOX1	3818	0.379310345
2.872659176	2.34E-04	0.348109518	0	4	4	5	FALSE	HSPB1	22.5	0	4	0	0.987679874	FALSE	0	HSPB1	2134	0.390909091
3.127340824	2.35E-04	0.319760479	0	7	7	5	FALSE	HTR3A	10.57142857	0	7	0	0.986004337	FALSE	0	HTR3A	1206	0.435064935
2.812734082	8.77E-04	0.355525965	0	8	8	5	FALSE	ICAM1	23.125	0	8	0	0.988074118	FALSE	0	ICAM1	11088	0.375
2.782771536	0.002381394	0.35935397	0	14	14	5	FALSE	IFNG	16.85714286	0	14	0	0.98827124	FALSE	0	IFNG	21578	0.278195489
2.812734082	0.002543186	0.355525965	0	19	19	5	FALSE	IKBKB	17.05263158	0	19	0	0.988074118	FALSE	0	IKBKB	30666	0.321052632
2.812734082	0.001627213	0.355525965	0	10	10	5	FALSE	IL10	17.3	0	10	0	0.988074118	FALSE	0	IL10	12606	0.285964912
2.475655431	8.13E-04	0.403933434	0	3		4	FALSE	MOL001558	80	0	3	0	0.990291741	FALSE	0	MOL001558	3256	0.496855346	1
2.722846442	0.004132981	0.367262724	0	21	21	5	FALSE	IL1B	17.76190476	0	21	0	0.988665484	FALSE	0	IL1B	42246	0.288998358
2.827715356	6.52E-04	0.353642384	0	8	8	5	FALSE	IL2	20	0	8	0	0.987975557	FALSE	0	IL2	7208	0.333333333
3.014981273	3.59E-04	0.331677019	0	6	6	5	FALSE	IL4	14.83333333	0	6	0	0.986743544	FALSE	0	IL4	4714	0.395238095
2.722846442	0.010870078	0.367262724	0	21	21	5	FALSE	IL6	17.66666667	0	21	0	0.988665484	FALSE	0	IL6	63056	0.287356322
3.719101124	0	0.268882175	0	1		6	FALSE	MOL001924	21	0	1	0	0.982111177	FALSE	0	MOL001924	0	0	1
2.580524345	0.011857628	0.387518142	0	28	28	5	FALSE	JUN	17.32142857	0	28	0	0.989601814	FALSE	0	JUN	117560	0.233163265
3.471910112	0	0.28802589	0	1	1	5	FALSE	LYZ	7	0	1	0	0.983737433	FALSE	0	LYZ	0	0
3.426966292	0	0.291803279	0	1	1	5	FALSE	MAOA	13	0	1	0	0.984033116	FALSE	0	MAOA	0	0
2.543071161	1.60E-04	0.393225331	0	2		4	FALSE	MOL001941	81	0	2	0	0.989848216	FALSE	0	MOL001941	404	0.529801325	1
2.775280899	0.002284635	0.360323887	0	10	10	5	FALSE	MAOB	14.2	0	10	0	0.98832052	FALSE	0	MAOB	9910	0.212903226
2.573033708	0.012436463	0.388646288	0	31	31	5	FALSE	MAPK1	16.51612903	0	31	0	0.989651094	FALSE	0	MAPK1	122240	0.228178368
2.715355805	0.005831252	0.368275862	0	24	24	5	FALSE	MAPK10	16.29166667	0	24	0	0.988714764	FALSE	0	MAPK10	57316	0.263649425
2.303370787	0.079949293	0.434146341	0	76	76	5	FALSE	MAPK14	10.84210526	0	76	0	0.991425192	FALSE	0	MAPK14	694578	0.166815343
2.348314607	5.07E-04	0.425837321	0	5		4	FALSE	MOL009055	93.6	0	5	0	0.991129509	FALSE	0	MOL009055	12056	0.532183908	1
2.707865169	0.008695264	0.369294606	0	29	29	5	FALSE	MAPK3	15.55172414	0	29	0	0.988764045	FALSE	0	MAPK3	81766	0.264576803
2.707865169	0.004737029	0.369294606	0	24	24	5	FALSE	MAPK8	16.625	0	24	0	0.988764045	FALSE	0	MAPK8	49734	0.269396552
2.782771536	0.001870474	0.35935397	0	9	9	5	FALSE	MMP1	20.55555556	0	9	0	0.98827124	FALSE	0	MMP1	16930	0.315412186
2.827715356	9.65E-04	0.353642384	0	7	7	5	FALSE	MMP2	20.14285714	0	7	0	0.987975557	FALSE	0	MMP2	8334	0.330049261
2.820224719	0.001346238	0.354581673	0	10	10	5	FALSE	MMP9	19.1	0	10	0	0.988024837	FALSE	0	MMP9	14380	0.323214286
2.213483146	0.062244628	0.45177665	0	88	88	5	FALSE	NOS2	8.25	0	88	0	0.992016558	FALSE	0	NOS2	384460	0.122881356
2.490636704	8.84E-05	0.401503759	0	3		4	FALSE	MOL011730	104.6666667	0	3	0	0.99019318	FALSE	0	MOL011730	1860	0.66029724	1
3.479400749	0.007533991	0.287405813	0	3	3	5	FALSE	NR3C1	1.666666667	0	3	0	0.983688153	FALSE	0	NR3C1	17140	0.333333333
2.528089888	0.010525022	0.395555556	0	2		4	FALSE	MOL002157	77.5	0	2	0	0.989946777	FALSE	0	MOL002157	21818	0.5	1
4.475655431	0	0.223430962	0	1		6	FALSE	MOL005376	3	0	1	0	0.977133846	FALSE	0	MOL005376	0	0	1
2.947565543	0	0.339263024	0	1	1	5	FALSE	ODC1	49	0	1	0	0.987187069	FALSE	0	ODC1	0	0
3.097378277	7.19E-04	0.322853688	0	9	9	5	FALSE	OPRD1	10.22222222	0	9	0	0.986201459	FALSE	0	OPRD1	6062	0.400966184
3.179775281	1.51E-04	0.314487633	0	3		6	FALSE	MOL012141	33.66666667	0	3	0	0.985659373	FALSE	0	MOL012141	646	0.418803419	1
3.014981273	0.001698244	0.331677019	0	14	14	5	FALSE	OPRM1	10.21428571	0	14	0	0.986743544	FALSE	0	OPRM1	13692	0.329081633
2.91011236	5.32E-05	0.343629344	0	2	2	5	FALSE	PLAT	34.5	0	2	0	0.987433471	FALSE	0	PLAT	806	0.644230769
2.91011236	9.46E-05	0.343629344	0	2	2	5	FALSE	PON1	30.5	0	2	0	0.987433471	FALSE	0	PON1	444	0.567307692
2.835205993	5.01E-04	0.352708058	0	3	3	5	FALSE	PPARA	27	0	3	0	0.987926276	FALSE	0	PPARA	2248	0.426229508
2.235955056	0.038541887	0.447236181	0	71	71	5	FALSE	PPARG	9.056338028	0	71	0	0.991868717	FALSE	0	PPARG	218258	0.110360795
3.179775281	0	0.314487633	0	1	1	5	FALSE	PPP3CA	21	0	1	0	0.985659373	FALSE	0	PPP3CA	0	0
2.760299625	0.002733506	0.362279512	0	14	14	5	FALSE	PRKCA	18.07142857	0	14	0	0.988419081	FALSE	0	PRKCA	28484	0.28452381
2.797752809	0.00168362	0.357429719	0	12	12	5	FALSE	PRKCB	18.16666667	0	12	0	0.988172679	FALSE	0	PRKCB	18280	0.301169591
3.02247191	6.37E-05	0.330855019	0	3	3	5	FALSE	PRKCD	19.66666667	0	3	0	0.986694264	FALSE	0	PRKCD	1160	0.518518519
2.820224719	3.46E-04	0.354581673	0	4	4	5	FALSE	PTGER3	25.75	0	4	0	0.988024837	FALSE	0	PTGER3	2920	0.399193548
2.168539326	0.060021421	0.461139896	0	74	74	5	FALSE	PTGS1	8.824324324	0	74	0	0.992312241	FALSE	0	PTGS1	266210	0.09904208
2.520599251	6.46E-05	0.396731055	0	3		4	FALSE	MOL002058	101.3333333	0	3	0	0.989996058	FALSE	0	MOL002058	984	0.65577342	1
2.520599251	6.46E-05	0.396731055	0	3		4	FALSE	MOL012140	101.3333333	0	3	0	0.989996058	FALSE	0	MOL012140	984	0.65577342	1
2.543071161	1.55E-05	0.393225331	0	2		4	FALSE	MOL001494	113	0	2	0	0.989848216	FALSE	0	MOL001494	166	0.741721854	1
2.543071161	1.55E-05	0.393225331	0	2		4	FALSE	MOL005318	113	0	2	0	0.989848216	FALSE	0	MOL005318	166	0.741721854	1
2.543071161	1.55E-05	0.393225331	0	2		4	FALSE	MOL005320	113	0	2	0	0.989848216	FALSE	0	MOL005320	166	0.741721854	1
1.554307116	0.365094847	0.643373494	0	152	152	3	FALSE	PTGS2	7.125	0	152	0	0.996353243	FALSE	0	PTGS2	1132662	0.074695122
2.550561798	0	0.392070485	0	1		4	FALSE	MOL001942	152	0	1	0	0.989798936	FALSE	0	MOL001942	0	0	1
2.550561798	0	0.392070485	0	1		4	FALSE	MOL004777	152	0	1	0	0.989798936	FALSE	0	MOL004777	0	0	1
2.550561798	0	0.392070485	0	1		4	FALSE	MOL004778	152	0	1	0	0.989798936	FALSE	0	MOL004778	0	0	1
2.550561798	0	0.392070485	0	1		4	FALSE	MOL004367	152	0	1	0	0.989798936	FALSE	0	MOL004367	0	0	1
2.550561798	0	0.392070485	0	1		4	FALSE	MOL006709	152	0	1	0	0.989798936	FALSE	0	MOL006709	0	0	1
2.528089888	3.79E-05	0.395555556	0	2		4	FALSE	MOL007563	115	0	2	0	0.989946777	FALSE	0	MOL007563	604	0.745098039	1
2.528089888	3.79E-05	0.395555556	0	2		4	FALSE	MOL009009	115	0	2	0	0.989946777	FALSE	0	MOL009009	604	0.745098039	1
2.550561798	0	0.392070485	0	1		4	FALSE	MOL002501	152	0	1	0	0.989798936	FALSE	0	MOL002501	0	0	1
2.550561798	0	0.392070485	0	1		4	FALSE	MOL009849	152	0	1	0	0.989798936	FALSE	0	MOL009849	0	0	1
2.550561798	0	0.392070485	0	1		4	FALSE	MOL011732	152	0	1	0	0.989798936	FALSE	0	MOL011732	0	0	1
2.550561798	0	0.392070485	0	1		4	FALSE	MOL011749	152	0	1	0	0.989798936	FALSE	0	MOL011749	0	0	1
2.550561798	0	0.392070485	0	1		4	FALSE	MOL002140	152	0	1	0	0.989798936	FALSE	0	MOL002140	0	0	1
2.543071161	7.07E-04	0.393225331	0	2		4	FALSE	MOL004903	77.5	0	2	0	0.989848216	FALSE	0	MOL004903	816	0.506622517	1
2.737827715	0.003177381	0.365253078	0	15	15	5	FALSE	RAF1	17.06666667	0	15	0	0.988566923	FALSE	0	RAF1	32182	0.259139785
2.543071161	0.014872847	0.393225331	0	33	33	5	FALSE	RELA	17.09090909	0	33	0	0.989848216	FALSE	0	RELA	152788	0.22987013
2.205992509	0.061769056	0.453310696	0	78	78	5	FALSE	SCN5A	8.179487179	0	78	0	0.992065839	FALSE	0	SCN5A	314598	0.102564103
2.827715356	5.02E-04	0.353642384	0	6	6	5	FALSE	SELE	25.33333333	0	6	0	0.987975557	FALSE	0	SELE	5948	0.412429379
2.865168539	1.99E-04	0.349019608	0	4	4	5	FALSE	SERPINE1	26	0	4	0	0.987729154	FALSE	0	SERPINE1	2366	0.446428571
2.992509363	0.001277869	0.33416771	0	6	6	5	FALSE	SLC6A2	13	0	6	0	0.986891386	FALSE	0	SLC6A2	6974	0.315789474
3.007490637	0.001605843	0.332503113	0	12	12	5	FALSE	SLC6A3	12.08333333	0	12	0	0.986792825	FALSE	0	SLC6A3	16286	0.369444444
3	0.002178422	0.333333333	0	15	15	5	FALSE	SLC6A4	10.86666667	0	15	0	0.986842105	FALSE	0	SLC6A4	18344	0.340229885
2.887640449	6.82E-04	0.346303502	0	3	3	5	FALSE	SOD1	22	0	3	0	0.987581313	FALSE	0	SOD1	1396	0.388888889
2.880149813	1.26E-04	0.347204161	0	3	3	5	FALSE	THBD	30.66666667	0	3	0	0.987630593	FALSE	0	THBD	1758	0.539393939
2.797752809	0.0021639	0.357429719	0	12	12	5	FALSE	VEGFA	17.83333333	0	12	0	0.988172679	FALSE	0	VEGFA	18434	0.295321637
0	0	0	0	0	0	0	TRUE	GJA1	0	0	0	0	Infinity	FALSE	0	GJA1	0	0
2.895131086	0.007485069	0.345407503	0	23	23	6	FALSE	hsa04933	18.95652174	0	23	0	0.987532032	FALSE	0	hsa04933	29486	0.199516908	3
2.213483146	0.012413353	0.45177665	0	20	20	4	FALSE	hsa04657	28.65	0	20	0	0.992016558	FALSE	0	hsa04657	80828	0.156214689	3
2.685393258	0.005769377	0.372384937	0	19	19	6	FALSE	hsa05142	26.73684211	0	19	0	0.988911886	FALSE	0	hsa05142	38826	0.210957722	3
2.220973783	0.011036587	0.450252951	0	19	19	4	FALSE	hsa04668	30	0	19	0	0.991967278	FALSE	0	hsa04668	75832	0.163841808	3
2.925093633	0.006119512	0.341869398	0	20	20	6	FALSE	hsa05418	17.85	0	20	0	0.98733491	FALSE	0	hsa05418	20600	0.189325843	3
2.797752809	0.005055634	0.357429719	0	20	20	6	FALSE	hsa05417	24.7	0	20	0	0.988172679	FALSE	0	hsa05417	34298	0.223584906	3
2.243445693	0.010119754	0.445742905	0	16	16	4	FALSE	hsa04625	32.625	0	16	0	0.991819436	FALSE	0	hsa04625	66880	0.178672316	3
2.722846442	0.002914634	0.367262724	0	14	14	6	FALSE	hsa05133	31.64285714	0	14	0	0.988665484	FALSE	0	hsa05133	26814	0.25117096	3
2.93258427	0.002883695	0.340996169	0	17	17	6	FALSE	hsa05135	23.88235294	0	17	0	0.98728563	FALSE	0	hsa05135	17640	0.251454428	3
2.95505618	0.002250513	0.338403042	0	15	15	6	FALSE	hsa04660	24.46666667	0	15	0	0.987137788	FALSE	0	hsa04660	15442	0.260740741	3
2.730337079	0.004355627	0.366255144	0	16	16	6	FALSE	hsa04926	28.125	0	16	0	0.988616203	FALSE	0	hsa04926	31008	0.227941176	3
2.940074906	0.002246319	0.340127389	0	17	17	6	FALSE	hsa05161	24.82352941	0	17	0	0.987236349	FALSE	0	hsa05161	17790	0.264705882	3
2.27340824	0.007827558	0.439868204	0	13	13	4	FALSE	hsa05140	40.15384615	0	13	0	0.991622314	FALSE	0	hsa05140	58128	0.222465035	3
2.962546816	0.00154219	0.337547408	0	14	14	6	FALSE	hsa04620	27	0	14	0	0.987088508	FALSE	0	hsa04620	12972	0.288888889	3
2.962546816	0.001872304	0.337547408	0	14	14	6	FALSE	hsa04659	25.42857143	0	14	0	0.987088508	FALSE	0	hsa04659	13728	0.271428571	3
2.235955056	0.008862617	0.447236181	0	17	17	4	FALSE	hsa05167	32.82352941	0	17	0	0.991868717	FALSE	0	hsa05167	70998	0.179793951	3
2.93258427	0.002851782	0.340996169	0	18	18	6	FALSE	hsa05171	22.5	0	18	0	0.98728563	FALSE	0	hsa05171	18212	0.238888889	3
3.337078652	0.001464053	0.2996633	0	16	16	6	FALSE	hsa05164	18.6875	0	16	0	0.984624483	FALSE	0	hsa05164	8540	0.4421875	3
2.91011236	0.014119211	0.343629344	0	17	17	6	FALSE	hsa04024	18.64705882	0	17	0	0.987433471	FALSE	0	hsa04024	60790	0.19828156	3
2.767790262	0.003868064	0.361299053	0	13	13	6	FALSE	hsa04066	22.76923077	0	13	0	0.988369801	FALSE	0	hsa04066	17794	0.186061801	3
2.93258427	0.0046317	0.340996169	0	19	19	6	FALSE	hsa04010	22.10526316	0	19	0	0.98728563	FALSE	0	hsa04010	21396	0.237137788	3
2.235955056	0.009611899	0.447236181	0	17	17	4	FALSE	hsa05163	30.29411765	0	17	0	0.991868717	FALSE	0	hsa05163	63654	0.16550349	3
2.985018727	0.001428275	0.335006274	0	12	12	6	FALSE	hsa04658	26.16666667	0	12	0	0.986940666	FALSE	0	hsa04658	10736	0.282771536	3
3.441947566	5.93E-04	0.290533188	0	9	9	6	FALSE	hsa05219	14.88888889	0	9	0	0.983934555	FALSE	0	hsa05219	2220	0.385802469	3
2.655430712	0.003821857	0.376586742	0	12	12	6	FALSE	hsa01522	32.83333333	0	12	0	0.989109008	FALSE	0	hsa01522	29558	0.239348371	3
2.715355805	0.004700299	0.368275862	0	15	15	6	FALSE	hsa05152	29.06666667	0	15	0	0.988714764	FALSE	0	hsa05152	29558	0.230054645	3
2.29588015	0.005668758	0.435562806	0	10	10	4	FALSE	hsa04370	37.3	0	10	0	0.991474473	FALSE	0	hsa04370	34296	0.20625	3
2.775280899	0.003185826	0.360323887	0	12	12	6	FALSE	hsa05146	21.41666667	0	12	0	0.98832052	FALSE	0	hsa05146	13320	0.174501425	3
2.857677903	0.002003592	0.349934469	0	13	13	6	FALSE	hsa04380	32.30769231	0	13	0	0.987778435	FALSE	0	hsa04380	20904	0.298168498	3
3.374531835	0.001008911	0.296337403	0	11	11	6	FALSE	hsa04012	19.36363636	0	11	0	0.98437808	FALSE	0	hsa04012	4450	0.470862471	3
