# Supplementary material for: Duhuo Jisheng decoction alleviates neuroinflammation and neuropathic pain by suppressing microglial M1 polarization: a network pharmacology research
Source: J Orthop Surg Res. 2023 Aug 28;18:629. doi: 10.1186/s13018-023-04121-9 (PMC10463324; doi:10.1186/s13018-023-04121-9)
Supplement: Supplementary file 1 — Additional file 1. Table S1: Chemical compounds of 15 herbs in DHJSD. Table S2: Targets of DHJSD and NPs. Table S3: PPI analysis. Table S4. GO enrichment analysis data. Table S5. KEGG pathway enrichment analysis data. Table S6. C-T-P analysis data. Table S7: Molecular docking data. [file 13018_2023_4121_MOESM1_ESM.zip › Supplementary Materials/the data of molecular docking.txt]

Name	Affinity (kcal/mol)
ACHE_protein_-Tabernemontanine	-8.5
ACHE_protein_beta-sitosterol	-11.4
ACHE_protein_formononetin	-9.7
ACHE_protein_isorhamnetin	-9.9
ACHE_protein_kaempferol	-9.8
ACHE_protein_Medicarpin	-9.4
ACHE_protein_naringenin	-9.9
ACHE_protein_quercetin	-9.7
ACHE_protein_Stigmasterol	-12.2
ACHE_protein_wogonin	-9.5
ADRB2_protein_-Tabernemontanine	-8.4
ADRB2_protein_beta-sitosterol	-10.3
ADRB2_protein_formononetin	-8.3
ADRB2_protein_isorhamnetin	-7.9
ADRB2_protein_kaempferol	-7.8
ADRB2_protein_Medicarpin	-7.8
ADRB2_protein_naringenin	-8
ADRB2_protein_quercetin	-8.1
ADRB2_protein_Stigmasterol	-9.8
ADRB2_protein_wogonin	-8.8
AKT1_protein_-Tabernemontanine	-8.8
AKT1_protein_beta-sitosterol	-9
AKT1_protein_formononetin	-8.1
AKT1_protein_isorhamnetin	-8.5
AKT1_protein_kaempferol	-7.9
AKT1_protein_Medicarpin	-8.1
AKT1_protein_naringenin	-8.7
AKT1_protein_quercetin	-8.7
AKT1_protein_Stigmasterol	-9.5
AKT1_protein_wogonin	-8.3
AR_protein_-Tabernemontanine	-7.5
AR_protein_beta-sitosterol	-7
AR_protein_formononetin	-9.2
AR_protein_isorhamnetin	-7.5
AR_protein_kaempferol	-8.7
AR_protein_Medicarpin	-8
AR_protein_naringenin	-8.6
AR_protein_quercetin	-8
AR_protein_Stigmasterol	-7.9
AR_protein_wogonin	-8.9
ESR1_protein_-Tabernemontanine	-8
ESR1_protein_beta-sitosterol	-8.8
ESR1_protein_formononetin	-8.4
ESR1_protein_isorhamnetin	-8.5
ESR1_protein_kaempferol	-8.4
ESR1_protein_Medicarpin	-8.8
ESR1_protein_naringenin	-8.6
ESR1_protein_quercetin	-8.4
ESR1_protein_Stigmasterol	-8.4
ESR1_protein_wogonin	-8.1
JUN_protein_-Tabernemontanine	-5.2
JUN_protein_beta-sitosterol	-5.8
JUN_protein_formononetin	-5
JUN_protein_isorhamnetin	-5
JUN_protein_kaempferol	-4.9
JUN_protein_Medicarpin	-5.5
JUN_protein_naringenin	-5.4
JUN_protein_quercetin	-4.9
JUN_protein_Stigmasterol	-6.1
JUN_protein_wogonin	-5
MAPK10_protein_-Tabernemontanine	-5.8
MAPK10_protein_beta-sitosterol	-8.2
MAPK10_protein_formononetin	-8.5
MAPK10_protein_isorhamnetin	-8.7
MAPK10_protein_kaempferol	-8.6
MAPK10_protein_Medicarpin	-7.4
MAPK10_protein_naringenin	-8.9
MAPK10_protein_quercetin	-8.7
MAPK10_protein_Stigmasterol	-7.5
MAPK10_protein_wogonin	-9.1
MAPK14_protein_-Tabernemontanine	-7.1
MAPK14_protein_beta-sitosterol	-8.3
MAPK14_protein_formononetin	-9.2
MAPK14_protein_isorhamnetin	-8.3
MAPK14_protein_kaempferol	-7.5
MAPK14_protein_Medicarpin	-7.9
MAPK14_protein_naringenin	-9.2
MAPK14_protein_quercetin	-8.5
MAPK14_protein_Stigmasterol	-8.7
MAPK14_protein_wogonin	-9.1
MAPK1_protein_-Tabernemontanine	-8
MAPK1_protein_beta-sitosterol	-9.1
MAPK1_protein_formononetin	-8.4
MAPK1_protein_isorhamnetin	-8.1
MAPK1_protein_kaempferol	-8
MAPK1_protein_Medicarpin	-7.4
MAPK1_protein_naringenin	-8
MAPK1_protein_quercetin	-8
MAPK1_protein_Stigmasterol	-9.6
MAPK1_protein_wogonin	-8.2
MAPK3_protein_-Tabernemontanine	-8
MAPK3_protein_beta-sitosterol	-9.8
MAPK3_protein_formononetin	-9.6
MAPK3_protein_isorhamnetin	-9.3
MAPK3_protein_kaempferol	-9
MAPK3_protein_Medicarpin	-8.3
MAPK3_protein_naringenin	-9.2
MAPK3_protein_quercetin	-9.2
MAPK3_protein_Stigmasterol	-9.5
MAPK3_protein_wogonin	-9.3
NOS2_protein_-Tabernemontanine	-8.7
NOS2_protein_beta-sitosterol	-10.4
NOS2_protein_formononetin	-9.1
NOS2_protein_isorhamnetin	-9.1
NOS2_protein_kaempferol	-9.4
NOS2_protein_Medicarpin	-9.1
NOS2_protein_naringenin	-9.7
NOS2_protein_quercetin	-9.3
NOS2_protein_Stigmasterol	-9.9
NOS2_protein_wogonin	-10
PPARG_protein_-Tabernemontanine	-8.9
PPARG_protein_beta-sitosterol	-9.7
PPARG_protein_formononetin	-8.2
PPARG_protein_isorhamnetin	-8.5
PPARG_protein_kaempferol	-8.1
PPARG_protein_Medicarpin	-7.9
PPARG_protein_naringenin	-8.2
PPARG_protein_quercetin	-8.3
PPARG_protein_Stigmasterol	-9.7
PPARG_protein_wogonin	-8.8
PTGS1_protein_-Tabernemontanine	-7.3
PTGS1_protein_beta-sitosterol	-7.8
PTGS1_protein_formononetin	-8.6
PTGS1_protein_isorhamnetin	-8.7
PTGS1_protein_kaempferol	-8.5
PTGS1_protein_Medicarpin	-7.4
PTGS1_protein_naringenin	-8.5
PTGS1_protein_quercetin	-8.7
PTGS1_protein_Stigmasterol	-7.9
PTGS1_protein_wogonin	-8.6
PTGS2_protein_-Tabernemontanine	-7.8
PTGS2_protein_beta-sitosterol	-8.4
PTGS2_protein_formononetin	-9.7
PTGS2_protein_isorhamnetin	-9.8
PTGS2_protein_kaempferol	-8.7
PTGS2_protein_Medicarpin	-7.4
PTGS2_protein_naringenin	-9
PTGS2_protein_quercetin	-9.6
PTGS2_protein_Stigmasterol	-8.7
PTGS2_protein_wogonin	-9.2
RELA_protein_-Tabernemontanine	-7.4
RELA_protein_beta-sitosterol	-6.6
RELA_protein_formononetin	-7.6
RELA_protein_isorhamnetin	-7.1
RELA_protein_kaempferol	-7.2
RELA_protein_Medicarpin	-7
RELA_protein_naringenin	-7.1
RELA_protein_quercetin	-7.3
RELA_protein_Stigmasterol	-7.1
RELA_protein_wogonin	-7
SCN5A_protein_-Tabernemontanine	-7.3
SCN5A_protein_beta-sitosterol	-8.5
SCN5A_protein_formononetin	-7.1
SCN5A_protein_isorhamnetin	-7.4
SCN5A_protein_kaempferol	-6.8
SCN5A_protein_Medicarpin	-7.5
SCN5A_protein_naringenin	-7.5
SCN5A_protein_quercetin	-7.5
SCN5A_protein_Stigmasterol	-8.7
SCN5A_protein_wogonin	-7.2
