# Supplementary material for: Duhuo Jisheng decoction alleviates neuroinflammation and neuropathic pain by suppressing microglial M1 polarization: a network pharmacology research
Source: J Orthop Surg Res. 2023 Aug 28;18:629. doi: 10.1186/s13018-023-04121-9 (PMC10463324; doi:10.1186/s13018-023-04121-9)
Supplement: Supplementary file 1 — Additional file 1. Table S1: Chemical compounds of 15 herbs in DHJSD. Table S2: Targets of DHJSD and NPs. Table S3: PPI analysis. Table S4. GO enrichment analysis data. Table S5. KEGG pathway enrichment analysis data. Table S6. C-T-P analysis data. Table S7: Molecular docking data. [file 13018_2023_4121_MOESM1_ESM.zip › Supplementary Materials/the data of PPI analysis.tsv]

#node1	node2	node1_string_id	node2_string_id	neighborhood_on_chromosome	gene_fusion	phylogenetic_cooccurrence	homology	coexpression	experimentally_determined_interaction	database_annotated	automated_textmining	combined_score
ABAT	ODC1	9606.ENSP00000379845	9606.ENSP00000234111	0.055	0	0	0	0.051	0	0	0.659	0.667
ABAT	AKR1B1	9606.ENSP00000379845	9606.ENSP00000285930	0	0	0	0	0.100	0.363	0	0.148	0.469
ACHE	GSR	9606.ENSP00000303211	9606.ENSP00000221130	0	0	0	0	0	0	0	0.631	0.631
ACHE	PON1	9606.ENSP00000303211	9606.ENSP00000222381	0	0	0	0	0.062	0	0	0.674	0.681
ACHE	CAT	9606.ENSP00000303211	9606.ENSP00000241052	0	0	0	0	0.049	0	0	0.815	0.817
ACHE	SLC6A4	9606.ENSP00000303211	9606.ENSP00000261707	0	0	0	0	0	0	0	0.433	0.433
ACHE	IL1B	9606.ENSP00000303211	9606.ENSP00000263341	0	0	0	0	0	0	0	0.422	0.422
ACHE	SOD1	9606.ENSP00000303211	9606.ENSP00000270142	0	0	0	0	0.061	0	0	0.526	0.535
ACHE	SLC6A3	9606.ENSP00000303211	9606.ENSP00000270349	0	0	0	0	0.061	0	0	0.479	0.489
ACHE	ADRA2A	9606.ENSP00000303211	9606.ENSP00000280155	0	0	0	0	0.063	0	0	0.411	0.424
ACHE	ALB	9606.ENSP00000303211	9606.ENSP00000295897	0	0	0	0	0.062	0	0	0.699	0.705
ACHE	ADRA1A	9606.ENSP00000303211	9606.ENSP00000369960	0	0	0	0	0	0	0	0.412	0.412
ACHE	ADRA2C	9606.ENSP00000303211	9606.ENSP00000386069	0	0	0	0	0.064	0	0	0.402	0.416
ACHE	OPRM1	9606.ENSP00000303211	9606.ENSP00000394624	0	0	0	0	0	0	0	0.421	0.420
ACHE	ADRA2B	9606.ENSP00000303211	9606.ENSP00000480573	0	0	0	0	0.065	0	0	0.417	0.431
ACHE	FOS	9606.ENSP00000303211	9606.ENSP00000306245	0	0	0	0	0	0	0	0.448	0.448
ACHE	PTGS2	9606.ENSP00000303211	9606.ENSP00000356438	0	0	0	0	0	0.064	0	0.437	0.451
ACHE	HTR3A	9606.ENSP00000303211	9606.ENSP00000347754	0	0	0	0	0.061	0	0	0.440	0.452
ACHE	AKT1	9606.ENSP00000303211	9606.ENSP00000451828	0	0	0	0	0	0.062	0	0.448	0.460
ACHE	CYP3A4	9606.ENSP00000303211	9606.ENSP00000337915	0	0.003	0	0	0	0	0	0.462	0.462
ACHE	IL6	9606.ENSP00000303211	9606.ENSP00000385675	0	0	0	0	0	0	0	0.503	0.503
ACHE	CASP3	9606.ENSP00000303211	9606.ENSP00000311032	0	0	0	0	0	0	0	0.533	0.533
ACHE	DRD2	9606.ENSP00000303211	9606.ENSP00000354859	0	0	0	0	0.095	0	0	0.530	0.556
ACHE	ADRB2	9606.ENSP00000303211	9606.ENSP00000305372	0	0	0	0	0	0	0	0.563	0.563
ACHE	ADRB1	9606.ENSP00000303211	9606.ENSP00000358301	0	0	0	0	0	0	0	0.573	0.573
ACHE	MAOA	9606.ENSP00000303211	9606.ENSP00000340684	0.045	0	0	0	0.095	0	0	0.593	0.617
ACHE	MAOB	9606.ENSP00000303211	9606.ENSP00000367309	0.045	0	0	0	0.107	0	0	0.673	0.697
ADCYAP1	IL2	9606.ENSP00000462647	9606.ENSP00000226730	0	0	0	0	0	0	0	0.508	0.508
ADCYAP1	ADRB2	9606.ENSP00000462647	9606.ENSP00000305372	0	0	0	0	0	0	0.900	0.166	0.913
ADCYAP1	FOS	9606.ENSP00000462647	9606.ENSP00000306245	0	0	0	0	0	0	0	0.686	0.686
ADCYAP1	ADRB1	9606.ENSP00000462647	9606.ENSP00000358301	0	0	0	0	0	0	0.900	0.189	0.915
ADCYAP1	IL6	9606.ENSP00000462647	9606.ENSP00000385675	0	0	0	0	0	0	0	0.627	0.627
ADRA1A	SLC6A2	9606.ENSP00000369960	9606.ENSP00000219833	0	0	0	0	0	0.073	0	0.613	0.626
ADRA1A	SLC6A4	9606.ENSP00000369960	9606.ENSP00000261707	0	0	0	0	0	0.073	0	0.542	0.557
ADRA1A	MAPK3	9606.ENSP00000369960	9606.ENSP00000263025	0	0	0	0	0	0	0	0.421	0.420
ADRA1A	SLC6A3	9606.ENSP00000369960	9606.ENSP00000270349	0	0	0	0	0	0.073	0	0.453	0.471
ADRA1A	FOS	9606.ENSP00000369960	9606.ENSP00000306245	0	0	0	0	0	0	0	0.477	0.477
ADRA1A	MAOA	9606.ENSP00000369960	9606.ENSP00000340684	0	0	0	0	0	0	0	0.513	0.513
ADRA1A	HTR3A	9606.ENSP00000369960	9606.ENSP00000347754	0	0	0	0	0	0.047	0	0.654	0.656
ADRA1A	MAOB	9606.ENSP00000369960	9606.ENSP00000367309	0	0	0	0	0	0	0	0.419	0.418
ADRA2A	SLC6A2	9606.ENSP00000280155	9606.ENSP00000219833	0	0	0	0	0	0.073	0	0.667	0.678
ADRA2A	OPRD1	9606.ENSP00000280155	9606.ENSP00000234961	0	0	0	0.616	0.062	0	0.900	0.704	0.928
ADRA2A	SLC6A4	9606.ENSP00000280155	9606.ENSP00000261707	0	0	0	0	0	0.073	0	0.569	0.583
ADRA2A	MAPK3	9606.ENSP00000280155	9606.ENSP00000263025	0	0	0	0	0	0	0	0.419	0.418
ADRA2A	SLC6A3	9606.ENSP00000280155	9606.ENSP00000270349	0	0	0	0	0	0.073	0	0.510	0.526
ADRA2A	MAOB	9606.ENSP00000280155	9606.ENSP00000367309	0	0	0	0	0.088	0	0	0.429	0.456
ADRA2A	FOS	9606.ENSP00000280155	9606.ENSP00000306245	0	0	0	0	0	0	0	0.475	0.475
ADRA2A	ADRB1	9606.ENSP00000280155	9606.ENSP00000358301	0	0	0	0.750	0	0.379	0	0.720	0.489
ADRA2A	MAOA	9606.ENSP00000280155	9606.ENSP00000340684	0	0	0	0	0.065	0	0	0.535	0.546
ADRA2A	HTR3A	9606.ENSP00000280155	9606.ENSP00000347754	0	0	0	0	0.061	0.047	0	0.668	0.676
ADRA2A	CXCL10	9606.ENSP00000280155	9606.ENSP00000305651	0	0	0	0	0	0	0.900	0.053	0.901
ADRA2A	PRKCB	9606.ENSP00000280155	9606.ENSP00000305355	0	0	0	0	0.061	0.056	0.900	0.062	0.905
ADRA2A	ADRA2B	9606.ENSP00000280155	9606.ENSP00000480573	0	0	0	0.933	0	0	0.900	0.787	0.905
ADRA2A	ADRA2C	9606.ENSP00000280155	9606.ENSP00000386069	0	0	0	0.938	0.061	0	0.900	0.810	0.906
ADRA2A	CHRM2	9606.ENSP00000280155	9606.ENSP00000399745	0	0	0	0.701	0.061	0	0.900	0.387	0.912
ADRA2A	DRD2	9606.ENSP00000280155	9606.ENSP00000354859	0	0	0	0.821	0.063	0	0.900	0.767	0.915
ADRA2A	CXCL8	9606.ENSP00000280155	9606.ENSP00000306512	0	0	0	0	0	0	0.900	0.211	0.917
ADRA2A	PRKCA	9606.ENSP00000280155	9606.ENSP00000408695	0	0	0	0	0.061	0.056	0.900	0.212	0.920
ADRA2A	PTGER3	9606.ENSP00000280155	9606.ENSP00000349003	0	0	0	0	0.070	0	0.900	0.261	0.925
ADRA2A	OPRM1	9606.ENSP00000280155	9606.ENSP00000394624	0	0	0	0.600	0	0	0.900	0.710	0.927
ADRA2A	PRKCD	9606.ENSP00000280155	9606.ENSP00000378217	0	0	0	0	0	0.379	0.900	0.137	0.941
ADRA2B	SLC6A2	9606.ENSP00000480573	9606.ENSP00000219833	0	0	0	0	0	0.073	0	0.543	0.558
ADRA2B	OPRD1	9606.ENSP00000480573	9606.ENSP00000234961	0	0	0	0.601	0.062	0	0.900	0.707	0.929
ADRA2B	SLC6A4	9606.ENSP00000480573	9606.ENSP00000261707	0	0	0	0	0	0.073	0	0.486	0.503
ADRA2B	MAPK3	9606.ENSP00000480573	9606.ENSP00000263025	0	0	0	0	0	0	0	0.422	0.422
ADRA2B	PRKCB	9606.ENSP00000480573	9606.ENSP00000305355	0	0	0	0	0.061	0.056	0.900	0.115	0.911
ADRA2B	CXCL10	9606.ENSP00000480573	9606.ENSP00000305651	0	0	0	0	0	0	0.900	0.041	0.900
ADRA2B	FOS	9606.ENSP00000480573	9606.ENSP00000306245	0	0	0	0	0	0	0	0.475	0.475
ADRA2B	CXCL8	9606.ENSP00000480573	9606.ENSP00000306512	0	0	0	0	0	0	0.900	0.215	0.918
ADRA2B	MAOA	9606.ENSP00000480573	9606.ENSP00000340684	0	0	0	0	0	0	0	0.473	0.473
ADRA2B	HTR3A	9606.ENSP00000480573	9606.ENSP00000347754	0	0	0	0	0.061	0.047	0	0.656	0.665
ADRA2B	PTGER3	9606.ENSP00000480573	9606.ENSP00000349003	0	0	0	0	0.061	0	0.900	0.260	0.924
ADRA2B	DRD2	9606.ENSP00000480573	9606.ENSP00000354859	0	0	0	0.801	0.063	0	0.900	0.764	0.916
ADRA2B	PRKCD	9606.ENSP00000480573	9606.ENSP00000378217	0	0	0	0	0	0	0.900	0.185	0.915
ADRA2B	ADRA2C	9606.ENSP00000480573	9606.ENSP00000386069	0	0	0	0.929	0	0	0.900	0.801	0.905
ADRA2B	OPRM1	9606.ENSP00000480573	9606.ENSP00000394624	0	0	0	0.600	0	0	0.900	0.710	0.927
ADRA2B	CHRM2	9606.ENSP00000480573	9606.ENSP00000399745	0	0	0	0.687	0.061	0	0.900	0.362	0.912
ADRA2B	PRKCA	9606.ENSP00000480573	9606.ENSP00000408695	0	0	0	0	0.061	0.056	0.900	0.212	0.920
ADRA2C	SLC6A2	9606.ENSP00000386069	9606.ENSP00000219833	0	0	0	0	0	0.073	0	0.592	0.606
ADRA2C	OPRD1	9606.ENSP00000386069	9606.ENSP00000234961	0	0	0	0.625	0.063	0	0.900	0.706	0.927
ADRA2C	SLC6A4	9606.ENSP00000386069	9606.ENSP00000261707	0	0	0	0	0	0.073	0	0.506	0.523
ADRA2C	MAPK3	9606.ENSP00000386069	9606.ENSP00000263025	0	0	0	0	0	0	0	0.421	0.420
ADRA2C	SLC6A3	9606.ENSP00000386069	9606.ENSP00000270349	0	0	0	0	0	0.073	0	0.430	0.449
ADRA2C	PRKCB	9606.ENSP00000386069	9606.ENSP00000305355	0	0	0	0	0.061	0.056	0.900	0.086	0.908
ADRA2C	CXCL10	9606.ENSP00000386069	9606.ENSP00000305651	0	0	0	0	0	0	0.900	0.041	0.900
ADRA2C	FOS	9606.ENSP00000386069	9606.ENSP00000306245	0	0	0	0	0	0	0	0.477	0.477
ADRA2C	CXCL8	9606.ENSP00000386069	9606.ENSP00000306512	0	0	0	0	0	0	0.900	0.213	0.917
ADRA2C	MAOA	9606.ENSP00000386069	9606.ENSP00000340684	0	0	0	0	0	0	0	0.512	0.512
ADRA2C	HTR3A	9606.ENSP00000386069	9606.ENSP00000347754	0	0	0	0	0.064	0.047	0	0.654	0.664
ADRA2C	PTGER3	9606.ENSP00000386069	9606.ENSP00000349003	0	0	0	0	0	0	0.900	0.214	0.918
ADRA2C	DRD2	9606.ENSP00000386069	9606.ENSP00000354859	0	0	0	0.800	0.089	0	0.900	0.765	0.919
ADRA2C	MAOB	9606.ENSP00000386069	9606.ENSP00000367309	0	0	0	0	0	0	0	0.412	0.412
ADRA2C	PRKCD	9606.ENSP00000386069	9606.ENSP00000378217	0	0	0	0	0	0	0.900	0.127	0.908
ADRA2C	CHRM2	9606.ENSP00000386069	9606.ENSP00000399745	0	0	0	0.700	0.062	0	0.900	0.332	0.911
ADRA2C	PRKCA	9606.ENSP00000386069	9606.ENSP00000408695	0	0	0	0	0.061	0.056	0.900	0.243	0.923
ADRA2C	OPRM1	9606.ENSP00000386069	9606.ENSP00000394624	0	0	0	0.612	0	0	0.900	0.709	0.927
ADRB1	SLC6A2	9606.ENSP00000358301	9606.ENSP00000219833	0	0	0	0	0	0.073	0	0.556	0.570
ADRB1	SLC6A4	9606.ENSP00000358301	9606.ENSP00000261707	0	0	0	0	0	0.073	0	0.473	0.490
ADRB1	MAPK3	9606.ENSP00000358301	9606.ENSP00000263025	0	0	0	0	0	0	0	0.440	0.440
ADRB1	ADRB2	9606.ENSP00000358301	9606.ENSP00000305372	0	0	0	0.937	0	0.299	0.900	0.864	0.930
ADRB1	FOS	9606.ENSP00000358301	9606.ENSP00000306245	0	0	0	0	0	0	0	0.473	0.473
ADRB1	MAOA	9606.ENSP00000358301	9606.ENSP00000340684	0	0	0	0	0	0	0	0.473	0.473
ADRB1	HTR3A	9606.ENSP00000358301	9606.ENSP00000347754	0	0	0	0	0	0.047	0	0.642	0.644
ADRB1	AKT1	9606.ENSP00000358301	9606.ENSP00000451828	0	0	0	0	0	0.072	0	0.400	0.419
ADRB2	SLC6A2	9606.ENSP00000305372	9606.ENSP00000219833	0	0	0	0	0	0.073	0	0.538	0.553
ADRB2	NR3C1	9606.ENSP00000305372	9606.ENSP00000231509	0	0	0	0	0	0	0	0.478	0.478
ADRB2	OPRD1	9606.ENSP00000305372	9606.ENSP00000234961	0	0	0	0.674	0	0.379	0	0.701	0.518
ADRB2	SLC6A4	9606.ENSP00000305372	9606.ENSP00000261707	0	0	0	0	0	0.073	0	0.511	0.527
ADRB2	MAPK3	9606.ENSP00000305372	9606.ENSP00000263025	0	0	0	0	0	0	0	0.479	0.479
ADRB2	IL1B	9606.ENSP00000305372	9606.ENSP00000263341	0	0	0	0	0.088	0.379	0	0.624	0.768
ADRB2	ICAM1	9606.ENSP00000305372	9606.ENSP00000264832	0	0	0	0	0	0	0	0.529	0.529
ADRB2	EGF	9606.ENSP00000305372	9606.ENSP00000265171	0	0	0	0	0	0.062	0.900	0.295	0.928
ADRB2	PPARG	9606.ENSP00000305372	9606.ENSP00000287820	0	0	0	0	0	0	0	0.416	0.416
ADRB2	ALB	9606.ENSP00000305372	9606.ENSP00000295897	0	0	0	0	0	0	0	0.416	0.416
ADRB2	PRKCD	9606.ENSP00000305372	9606.ENSP00000378217	0	0	0	0	0	0.379	0	0.147	0.448
ADRB2	AKT1	9606.ENSP00000305372	9606.ENSP00000451828	0	0	0	0	0	0.072	0	0.440	0.458
ADRB2	IL6	9606.ENSP00000305372	9606.ENSP00000385675	0	0	0	0	0.063	0	0	0.447	0.459
ADRB2	FOS	9606.ENSP00000305372	9606.ENSP00000306245	0	0	0	0	0	0	0	0.473	0.473
ADRB2	MAOA	9606.ENSP00000305372	9606.ENSP00000340684	0	0	0	0	0	0	0	0.473	0.473
ADRB2	HTR3A	9606.ENSP00000305372	9606.ENSP00000347754	0	0	0	0	0	0.047	0	0.615	0.617
ADRB2	CHRM2	9606.ENSP00000305372	9606.ENSP00000399745	0	0	0	0.652	0.052	0	0.900	0.563	0.919
AKR1B1	GSR	9606.ENSP00000285930	9606.ENSP00000221130	0	0	0	0	0.062	0.062	0	0.598	0.615
AKR1B1	CAT	9606.ENSP00000285930	9606.ENSP00000241052	0.052	0	0	0	0.133	0.064	0	0.588	0.641
AKR1B1	MAPK3	9606.ENSP00000285930	9606.ENSP00000263025	0	0	0	0	0.055	0	0	0.401	0.410
AKR1B1	ICAM1	9606.ENSP00000285930	9606.ENSP00000264832	0	0	0	0	0	0	0	0.637	0.638
AKR1B1	SOD1	9606.ENSP00000285930	9606.ENSP00000270142	0	0	0	0	0.114	0.363	0	0.200	0.510
AKR1B1	CASP3	9606.ENSP00000285930	9606.ENSP00000311032	0	0	0	0	0	0	0	0.400	0.400
AKR1B1	MAPK8	9606.ENSP00000285930	9606.ENSP00000378974	0	0	0	0	0	0	0	0.434	0.434
AKR1B1	PRKCB	9606.ENSP00000285930	9606.ENSP00000305355	0	0	0	0	0	0	0	0.440	0.440
AKR1B1	VEGFA	9606.ENSP00000285930	9606.ENSP00000478570	0	0	0	0	0	0	0	0.491	0.491
AKR1B1	AKT1	9606.ENSP00000285930	9606.ENSP00000451828	0	0	0	0	0	0	0	0.535	0.535
AKR1B1	ALB	9606.ENSP00000285930	9606.ENSP00000295897	0	0	0	0	0	0	0	0.576	0.576
AKR1B1	FN1	9606.ENSP00000285930	9606.ENSP00000346839	0	0	0	0	0	0	0	0.618	0.618
AKR1B1	PTGS2	9606.ENSP00000285930	9606.ENSP00000356438	0	0	0	0	0.062	0	0	0.653	0.661
AKT1	MAPK1	9606.ENSP00000451828	9606.ENSP00000215832	0	0	0.304	0.592	0.066	0.146	0.800	0.948	0.905
AKT1	HMOX1	9606.ENSP00000451828	9606.ENSP00000216117	0	0	0	0	0	0.379	0	0.828	0.889
AKT1	MMP2	9606.ENSP00000451828	9606.ENSP00000219070	0	0	0	0	0.061	0	0	0.833	0.836
AKT1	GSR	9606.ENSP00000451828	9606.ENSP00000221130	0	0	0	0	0.045	0	0	0.449	0.451
AKT1	SERPINE1	9606.ENSP00000451828	9606.ENSP00000223095	0	0	0	0	0	0	0	0.761	0.761
AKT1	CCL2	9606.ENSP00000451828	9606.ENSP00000225831	0	0	0	0	0	0	0	0.794	0.794
AKT1	IL2	9606.ENSP00000451828	9606.ENSP00000226730	0	0	0	0	0	0	0.900	0.793	0.978
AKT1	IFNG	9606.ENSP00000451828	9606.ENSP00000229135	0	0	0	0	0	0	0	0.530	0.530
AKT1	MAPK14	9606.ENSP00000451828	9606.ENSP00000229795	0	0	0.303	0.623	0.082	0.715	0.600	0.858	0.931
AKT1	IL4	9606.ENSP00000451828	9606.ENSP00000231449	0	0	0	0	0.062	0	0	0.656	0.664
AKT1	NR3C1	9606.ENSP00000451828	9606.ENSP00000231509	0	0	0	0	0	0.407	0	0.561	0.728
AKT1	ODC1	9606.ENSP00000451828	9606.ENSP00000234111	0	0	0	0	0.059	0.077	0	0.435	0.466
AKT1	CTSD	9606.ENSP00000451828	9606.ENSP00000236671	0	0	0	0	0.095	0.085	0	0.423	0.481
AKT1	CAT	9606.ENSP00000451828	9606.ENSP00000241052	0.043	0	0	0	0	0.073	0.900	0.715	0.971
AKT1	HSPB1	9606.ENSP00000451828	9606.ENSP00000248553	0	0	0	0	0	0.698	0	0.864	0.957
AKT1	RAF1	9606.ENSP00000451828	9606.ENSP00000251849	0	0	0	0.581	0	0.695	0.900	0.879	0.979
AKT1	CRP	9606.ENSP00000451828	9606.ENSP00000255030	0	0	0	0	0	0	0	0.545	0.545
AKT1	MAPK3	9606.ENSP00000451828	9606.ENSP00000263025	0	0	0.323	0.586	0.064	0.146	0.800	0.946	0.907
AKT1	IL1B	9606.ENSP00000451828	9606.ENSP00000263341	0	0	0	0	0	0.059	0	0.669	0.675
AKT1	ICAM1	9606.ENSP00000451828	9606.ENSP00000264832	0	0	0	0	0	0	0	0.818	0.818
AKT1	EGF	9606.ENSP00000451828	9606.ENSP00000265171	0	0	0	0	0	0.050	0	0.932	0.933
AKT1	ERBB3	9606.ENSP00000451828	9606.ENSP00000267101	0	0	0	0	0	0.349	0.900	0.898	0.992
AKT1	SOD1	9606.ENSP00000451828	9606.ENSP00000270142	0	0	0	0	0	0.064	0.900	0.640	0.963
AKT1	SLC6A3	9606.ENSP00000451828	9606.ENSP00000270349	0	0	0	0	0.062	0	0	0.400	0.413
AKT1	GJA1	9606.ENSP00000451828	9606.ENSP00000282561	0	0	0	0	0	0.053	0	0.815	0.818
AKT1	PPARG	9606.ENSP00000451828	9606.ENSP00000287820	0	0	0	0	0.061	0.085	0	0.674	0.695
AKT1	HMGCR	9606.ENSP00000451828	9606.ENSP00000287936	0	0	0	0	0	0.052	0	0.521	0.526
AKT1	ALB	9606.ENSP00000451828	9606.ENSP00000295897	0	0	0	0	0	0	0	0.772	0.772
AKT1	PRKCB	9606.ENSP00000451828	9606.ENSP00000305355	0	0	0	0.868	0	0.399	0	0.500	0.437
AKT1	CXCL10	9606.ENSP00000451828	9606.ENSP00000305651	0	0	0	0	0	0	0	0.480	0.480
AKT1	FOS	9606.ENSP00000451828	9606.ENSP00000306245	0	0	0	0	0	0.080	0	0.806	0.815
AKT1	CXCL8	9606.ENSP00000451828	9606.ENSP00000306512	0	0	0	0	0	0	0	0.707	0.707
AKT1	CASP3	9606.ENSP00000451828	9606.ENSP00000311032	0	0	0	0	0.055	0.393	0	0.950	0.969
AKT1	MMP1	9606.ENSP00000451828	9606.ENSP00000322788	0	0	0	0	0	0	0	0.547	0.547
AKT1	NOS2	9606.ENSP00000451828	9606.ENSP00000327251	0	0	0	0	0.063	0.065	0.800	0.543	0.909
AKT1	SELE	9606.ENSP00000451828	9606.ENSP00000331736	0	0	0	0	0	0.063	0	0.530	0.540
AKT1	CAV1	9606.ENSP00000451828	9606.ENSP00000339191	0	0	0	0	0	0.057	0.900	0.815	0.981
AKT1	FN1	9606.ENSP00000451828	9606.ENSP00000346839	0	0	0	0	0.050	0.261	0	0.856	0.890
AKT1	PTGER3	9606.ENSP00000451828	9606.ENSP00000349003	0	0	0	0	0	0.072	0	0.400	0.419
AKT1	MAPK10	9606.ENSP00000451828	9606.ENSP00000352157	0	0	0.396	0.566	0.084	0.073	0	0.781	0.506
AKT1	DRD2	9606.ENSP00000451828	9606.ENSP00000354859	0	0	0	0	0	0.072	0	0.603	0.616
AKT1	PTGS2	9606.ENSP00000451828	9606.ENSP00000356438	0	0	0	0	0.062	0.058	0	0.848	0.854
AKT1	JUN	9606.ENSP00000451828	9606.ENSP00000360266	0	0	0	0	0	0.072	0	0.910	0.913
AKT1	MMP9	9606.ENSP00000451828	9606.ENSP00000361405	0	0	0	0	0.061	0	0	0.885	0.887
AKT1	AR	9606.ENSP00000451828	9606.ENSP00000363822	0	0	0	0	0	0.407	0	0.890	0.932
AKT1	MAPK8	9606.ENSP00000451828	9606.ENSP00000378974	0	0	0.417	0.573	0.084	0.328	0	0.960	0.684
AKT1	RELA	9606.ENSP00000451828	9606.ENSP00000384273	0	0	0	0	0.086	0	0	0.776	0.786
AKT1	PPARA	9606.ENSP00000451828	9606.ENSP00000385523	0	0	0	0	0	0.085	0	0.471	0.495
AKT1	IL6	9606.ENSP00000451828	9606.ENSP00000385675	0	0	0	0	0.055	0	0	0.886	0.888
AKT1	OPRM1	9606.ENSP00000451828	9606.ENSP00000394624	0	0	0	0	0	0.072	0	0.420	0.438
AKT1	ESR1	9606.ENSP00000451828	9606.ENSP00000405330	0	0	0	0	0.055	0.407	0.900	0.867	0.991
AKT1	IL10	9606.ENSP00000451828	9606.ENSP00000412237	0	0	0	0	0	0.079	0	0.821	0.828
AKT1	IKBKB	9606.ENSP00000451828	9606.ENSP00000430684	0	0	0	0.601	0	0.682	0.900	0.574	0.974
AKT1	VEGFA	9606.ENSP00000451828	9606.ENSP00000478570	0	0	0	0	0.063	0.342	0	0.950	0.966
ALB	MAPK1	9606.ENSP00000295897	9606.ENSP00000215832	0	0	0	0	0	0	0	0.687	0.687
ALB	HMOX1	9606.ENSP00000295897	9606.ENSP00000216117	0	0	0	0	0	0	0	0.656	0.656
ALB	MMP2	9606.ENSP00000295897	9606.ENSP00000219070	0	0	0	0	0.078	0	0	0.616	0.631
ALB	PLAT	9606.ENSP00000295897	9606.ENSP00000220809	0	0	0	0	0.054	0	0	0.537	0.543
ALB	GSR	9606.ENSP00000295897	9606.ENSP00000221130	0	0	0	0	0	0	0	0.672	0.672
ALB	PON1	9606.ENSP00000295897	9606.ENSP00000222381	0	0	0	0	0.077	0.379	0	0.530	0.707
ALB	SERPINE1	9606.ENSP00000295897	9606.ENSP00000223095	0	0	0	0	0.077	0	0.900	0.795	0.979
ALB	CCL2	9606.ENSP00000295897	9606.ENSP00000225831	0	0	0	0	0	0	0	0.815	0.815
ALB	IL2	9606.ENSP00000295897	9606.ENSP00000226730	0	0	0	0	0	0	0	0.739	0.739
ALB	IFNG	9606.ENSP00000295897	9606.ENSP00000229135	0	0	0	0	0	0	0	0.657	0.657
ALB	MAPK14	9606.ENSP00000295897	9606.ENSP00000229795	0	0	0	0	0	0	0	0.593	0.593
ALB	IL4	9606.ENSP00000295897	9606.ENSP00000231449	0	0	0	0	0	0	0	0.687	0.687
ALB	NR3C1	9606.ENSP00000295897	9606.ENSP00000231509	0	0	0	0	0.052	0.165	0	0.556	0.617
ALB	CTSD	9606.ENSP00000295897	9606.ENSP00000236671	0	0	0	0	0.061	0	0	0.576	0.585
ALB	CAT	9606.ENSP00000295897	9606.ENSP00000241052	0	0	0	0	0.063	0	0	0.862	0.865
ALB	HSPB1	9606.ENSP00000295897	9606.ENSP00000248553	0	0	0	0	0	0	0	0.511	0.511
ALB	CRP	9606.ENSP00000295897	9606.ENSP00000255030	0	0	0	0	0.115	0	0	0.921	0.927
ALB	LYZ	9606.ENSP00000295897	9606.ENSP00000261267	0	0	0	0	0.092	0	0	0.583	0.605
ALB	SLC6A4	9606.ENSP00000295897	9606.ENSP00000261707	0	0	0	0	0.051	0	0	0.429	0.435
ALB	MAPK3	9606.ENSP00000295897	9606.ENSP00000263025	0	0	0	0	0	0	0	0.757	0.757
ALB	IL1B	9606.ENSP00000295897	9606.ENSP00000263341	0	0	0	0	0	0	0	0.681	0.681
ALB	ICAM1	9606.ENSP00000295897	9606.ENSP00000264832	0	0	0	0	0	0	0	0.806	0.807
ALB	EGF	9606.ENSP00000295897	9606.ENSP00000265171	0	0	0	0	0	0	0.900	0.808	0.980
ALB	ERBB3	9606.ENSP00000295897	9606.ENSP00000267101	0	0	0	0	0.089	0	0	0.428	0.456
ALB	SOD1	9606.ENSP00000295897	9606.ENSP00000270142	0	0	0	0	0	0.126	0	0.573	0.611
ALB	SLC6A3	9606.ENSP00000295897	9606.ENSP00000270349	0	0	0	0	0.051	0	0	0.425	0.431
ALB	GJA1	9606.ENSP00000295897	9606.ENSP00000282561	0	0	0	0	0	0.050	0	0.574	0.578
ALB	PPARG	9606.ENSP00000295897	9606.ENSP00000287820	0	0	0	0	0.056	0.074	0	0.566	0.588
ALB	HMGCR	9606.ENSP00000295897	9606.ENSP00000287936	0	0	0	0	0	0	0	0.459	0.459
ALB	DRD2	9606.ENSP00000295897	9606.ENSP00000354859	0	0	0	0	0	0	0	0.411	0.410
ALB	RELA	9606.ENSP00000295897	9606.ENSP00000384273	0	0	0	0	0	0	0	0.433	0.433
ALB	PPARA	9606.ENSP00000295897	9606.ENSP00000385523	0	0	0	0	0.064	0.074	0	0.438	0.470
ALB	OPRM1	9606.ENSP00000295897	9606.ENSP00000394624	0	0	0	0	0	0	0	0.472	0.472
ALB	THBD	9606.ENSP00000295897	9606.ENSP00000366307	0	0	0	0	0	0	0	0.497	0.497
ALB	MMP1	9606.ENSP00000295897	9606.ENSP00000322788	0	0	0	0	0.055	0	0	0.504	0.511
ALB	MAPK10	9606.ENSP00000295897	9606.ENSP00000352157	0	0	0	0	0	0	0	0.512	0.512
ALB	NOS2	9606.ENSP00000295897	9606.ENSP00000327251	0	0	0	0	0	0	0	0.542	0.542
ALB	CXCL10	9606.ENSP00000295897	9606.ENSP00000305651	0	0	0	0	0	0	0	0.545	0.545
ALB	CYP1A2	9606.ENSP00000295897	9606.ENSP00000342007	0	0	0	0	0.062	0	0	0.548	0.558
ALB	CAV1	9606.ENSP00000295897	9606.ENSP00000339191	0	0	0	0	0	0	0	0.604	0.604
ALB	SELE	9606.ENSP00000295897	9606.ENSP00000331736	0	0	0	0	0	0	0	0.606	0.606
ALB	AR	9606.ENSP00000295897	9606.ENSP00000363822	0	0	0	0	0.052	0.074	0	0.604	0.622
ALB	FOS	9606.ENSP00000295897	9606.ENSP00000306245	0	0	0	0	0	0	0	0.640	0.640
ALB	JUN	9606.ENSP00000295897	9606.ENSP00000360266	0	0	0	0	0	0	0	0.649	0.649
ALB	CYP3A4	9606.ENSP00000295897	9606.ENSP00000337915	0	0	0	0	0.063	0	0	0.671	0.678
ALB	MAPK8	9606.ENSP00000295897	9606.ENSP00000378974	0	0	0	0	0	0	0	0.686	0.686
ALB	ESR1	9606.ENSP00000295897	9606.ENSP00000405330	0	0	0	0	0.061	0.074	0	0.682	0.700
ALB	MMP9	9606.ENSP00000295897	9606.ENSP00000361405	0	0	0	0	0.061	0	0	0.732	0.738
ALB	IL10	9606.ENSP00000295897	9606.ENSP00000412237	0	0	0	0	0	0	0	0.776	0.776
ALB	PTGS2	9606.ENSP00000295897	9606.ENSP00000356438	0	0	0	0	0	0	0	0.797	0.797
ALB	CASP3	9606.ENSP00000295897	9606.ENSP00000311032	0	0	0	0	0	0	0	0.835	0.835
ALB	CXCL8	9606.ENSP00000295897	9606.ENSP00000306512	0	0	0	0	0	0	0	0.840	0.841
ALB	IL6	9606.ENSP00000295897	9606.ENSP00000385675	0	0	0	0	0	0	0.900	0.841	0.983
ALB	VEGFA	9606.ENSP00000295897	9606.ENSP00000478570	0	0	0	0	0.062	0	0.900	0.871	0.986
ALB	FN1	9606.ENSP00000295897	9606.ENSP00000346839	0	0	0	0	0.077	0.104	0.900	0.899	0.990
AR	MAPK1	9606.ENSP00000363822	9606.ENSP00000215832	0	0	0	0	0	0.399	0	0.651	0.782
AR	MMP2	9606.ENSP00000363822	9606.ENSP00000219070	0	0	0	0	0.061	0	0	0.400	0.412
AR	MAPK14	9606.ENSP00000363822	9606.ENSP00000229795	0	0	0	0	0	0.073	0.900	0.462	0.945
AR	NR3C1	9606.ENSP00000363822	9606.ENSP00000231509	0	0	0	0.816	0	0.379	0.900	0.806	0.944
AR	ODC1	9606.ENSP00000363822	9606.ENSP00000234111	0	0	0	0	0	0	0	0.423	0.422
AR	HSPB1	9606.ENSP00000363822	9606.ENSP00000248553	0	0	0	0	0	0	0	0.443	0.443
AR	RAF1	9606.ENSP00000363822	9606.ENSP00000251849	0	0	0	0	0	0.407	0	0.346	0.595
AR	MAPK3	9606.ENSP00000363822	9606.ENSP00000263025	0	0	0	0	0	0.073	0	0.541	0.556
AR	EGF	9606.ENSP00000363822	9606.ENSP00000265171	0	0	0	0	0	0	0	0.810	0.810
AR	ERBB3	9606.ENSP00000363822	9606.ENSP00000267101	0	0	0	0	0.062	0.338	0	0.682	0.785
AR	SOD1	9606.ENSP00000363822	9606.ENSP00000270142	0	0	0	0	0	0	0	0.625	0.625
AR	GRIA2	9606.ENSP00000363822	9606.ENSP00000296526	0	0	0	0	0	0	0	0.456	0.456
AR	PRKCB	9606.ENSP00000363822	9606.ENSP00000305355	0	0	0	0	0	0.348	0	0.318	0.536
AR	FOS	9606.ENSP00000363822	9606.ENSP00000306245	0	0	0	0	0.055	0.266	0	0.532	0.647
AR	CXCL8	9606.ENSP00000363822	9606.ENSP00000306512	0	0	0	0	0	0	0	0.638	0.638
AR	CASP3	9606.ENSP00000363822	9606.ENSP00000311032	0	0	0	0	0	0.390	0	0.600	0.746
AR	MMP1	9606.ENSP00000363822	9606.ENSP00000322788	0	0	0	0	0.061	0	0	0.499	0.509
AR	CYP3A4	9606.ENSP00000363822	9606.ENSP00000337915	0	0	0	0	0	0.085	0	0.433	0.459
AR	CAV1	9606.ENSP00000363822	9606.ENSP00000339191	0	0	0	0	0	0.400	0	0.665	0.791
AR	FN1	9606.ENSP00000363822	9606.ENSP00000346839	0	0	0	0	0.061	0	0	0.450	0.461
AR	PTGER3	9606.ENSP00000363822	9606.ENSP00000349003	0	0	0	0	0	0	0	0.463	0.463
AR	PTGS2	9606.ENSP00000363822	9606.ENSP00000356438	0	0	0	0	0	0.050	0	0.437	0.442
AR	JUN	9606.ENSP00000363822	9606.ENSP00000360266	0	0	0	0	0	0.454	0	0.535	0.736
AR	MMP9	9606.ENSP00000363822	9606.ENSP00000361405	0	0	0	0	0	0	0	0.716	0.717
AR	ESR1	9606.ENSP00000363822	9606.ENSP00000405330	0	0	0	0.656	0.062	0.379	0	0.936	0.587
AR	VEGFA	9606.ENSP00000363822	9606.ENSP00000478570	0	0	0	0	0	0	0	0.742	0.742
AR	RELA	9606.ENSP00000363822	9606.ENSP00000384273	0	0	0	0	0	0.393	0	0.625	0.763
AR	IL6	9606.ENSP00000363822	9606.ENSP00000385675	0	0	0	0	0	0	0	0.787	0.787
AR	MAPK8	9606.ENSP00000363822	9606.ENSP00000378974	0	0	0	0	0	0	0.900	0.479	0.945
CASP3	MAPK1	9606.ENSP00000311032	9606.ENSP00000215832	0	0	0	0	0.048	0.261	0	0.757	0.814
CASP3	HMOX1	9606.ENSP00000311032	9606.ENSP00000216117	0	0	0	0	0	0	0	0.726	0.726
CASP3	MMP2	9606.ENSP00000311032	9606.ENSP00000219070	0	0	0	0	0	0	0	0.669	0.669
CASP3	GSR	9606.ENSP00000311032	9606.ENSP00000221130	0	0	0	0	0	0	0	0.590	0.590
CASP3	SERPINE1	9606.ENSP00000311032	9606.ENSP00000223095	0	0	0	0	0	0	0	0.455	0.455
CASP3	CCL2	9606.ENSP00000311032	9606.ENSP00000225831	0	0	0	0	0.050	0	0	0.630	0.633
CASP3	IL2	9606.ENSP00000311032	9606.ENSP00000226730	0	0	0	0	0	0	0	0.575	0.575
CASP3	IFNG	9606.ENSP00000311032	9606.ENSP00000229135	0	0	0	0	0	0	0	0.538	0.538
CASP3	MAPK14	9606.ENSP00000311032	9606.ENSP00000229795	0	0	0	0	0.061	0.521	0.900	0.793	0.989
CASP3	IL4	9606.ENSP00000311032	9606.ENSP00000231449	0	0	0	0	0	0	0	0.544	0.544
CASP3	NR3C1	9606.ENSP00000311032	9606.ENSP00000231509	0	0	0	0	0	0.058	0	0.415	0.425
CASP3	ODC1	9606.ENSP00000311032	9606.ENSP00000234111	0	0	0	0	0.061	0	0	0.400	0.412
CASP3	CTSD	9606.ENSP00000311032	9606.ENSP00000236671	0	0	0	0	0	0	0	0.556	0.556
CASP3	CAT	9606.ENSP00000311032	9606.ENSP00000241052	0	0	0	0	0	0	0	0.781	0.781
CASP3	HSPB1	9606.ENSP00000311032	9606.ENSP00000248553	0	0	0	0	0	0.437	0	0.793	0.879
CASP3	RAF1	9606.ENSP00000311032	9606.ENSP00000251849	0	0	0	0	0	0.064	0	0.523	0.534
CASP3	CRP	9606.ENSP00000311032	9606.ENSP00000255030	0	0	0	0	0	0	0	0.471	0.471
CASP3	MAPK3	9606.ENSP00000311032	9606.ENSP00000263025	0	0	0	0	0	0.261	0	0.821	0.862
CASP3	IL1B	9606.ENSP00000311032	9606.ENSP00000263341	0	0	0	0	0	0.074	0	0.824	0.831
CASP3	ICAM1	9606.ENSP00000311032	9606.ENSP00000264832	0	0	0	0	0	0	0	0.620	0.620
CASP3	EGF	9606.ENSP00000311032	9606.ENSP00000265171	0	0	0	0	0	0	0	0.698	0.698
CASP3	ERBB3	9606.ENSP00000311032	9606.ENSP00000267101	0	0	0	0	0	0.050	0	0.441	0.446
CASP3	SOD1	9606.ENSP00000311032	9606.ENSP00000270142	0	0	0	0	0	0.092	0	0.630	0.650
CASP3	GJA1	9606.ENSP00000311032	9606.ENSP00000282561	0	0	0	0	0	0	0	0.501	0.501
CASP3	PPARG	9606.ENSP00000311032	9606.ENSP00000287820	0	0	0	0	0	0.058	0	0.571	0.578
CASP3	PRKCB	9606.ENSP00000311032	9606.ENSP00000305355	0	0	0	0	0	0	0.800	0.291	0.852
CASP3	CXCL10	9606.ENSP00000311032	9606.ENSP00000305651	0	0	0	0	0	0	0	0.434	0.434
CASP3	FOS	9606.ENSP00000311032	9606.ENSP00000306245	0	0	0	0	0	0	0	0.585	0.585
CASP3	CXCL8	9606.ENSP00000311032	9606.ENSP00000306512	0	0	0	0	0	0	0	0.649	0.649
CASP3	MAOB	9606.ENSP00000311032	9606.ENSP00000367309	0	0	0	0	0	0	0	0.417	0.417
CASP3	SELE	9606.ENSP00000311032	9606.ENSP00000331736	0	0	0	0	0	0	0	0.428	0.428
CASP3	MMP1	9606.ENSP00000311032	9606.ENSP00000322788	0	0	0	0	0	0	0	0.453	0.453
CASP3	CAV1	9606.ENSP00000311032	9606.ENSP00000339191	0	0	0	0	0	0	0	0.454	0.454
CASP3	IKBKB	9606.ENSP00000311032	9606.ENSP00000430684	0	0	0	0	0	0.071	0	0.474	0.490
CASP3	NOS2	9606.ENSP00000311032	9606.ENSP00000327251	0	0	0	0	0	0	0	0.533	0.533
CASP3	RELA	9606.ENSP00000311032	9606.ENSP00000384273	0	0	0	0	0	0	0	0.557	0.557
CASP3	FN1	9606.ENSP00000311032	9606.ENSP00000346839	0	0	0	0	0	0	0	0.651	0.651
CASP3	ESR1	9606.ENSP00000311032	9606.ENSP00000405330	0	0	0	0	0	0.058	0	0.659	0.665
CASP3	IL10	9606.ENSP00000311032	9606.ENSP00000412237	0	0	0	0	0	0	0	0.669	0.669
CASP3	PTGS2	9606.ENSP00000311032	9606.ENSP00000356438	0	0	0	0	0	0	0	0.685	0.685
CASP3	MMP9	9606.ENSP00000311032	9606.ENSP00000361405	0	0	0	0	0.063	0	0	0.716	0.723
CASP3	MAPK10	9606.ENSP00000311032	9606.ENSP00000352157	0	0	0	0	0.055	0	0	0.729	0.733
CASP3	VEGFA	9606.ENSP00000311032	9606.ENSP00000478570	0	0	0	0	0	0	0	0.737	0.737
CASP3	IL6	9606.ENSP00000311032	9606.ENSP00000385675	0	0	0	0	0	0	0	0.771	0.771
CASP3	PRKCA	9606.ENSP00000311032	9606.ENSP00000408695	0	0	0	0	0	0	0.800	0.398	0.874
CASP3	JUN	9606.ENSP00000311032	9606.ENSP00000360266	0	0	0	0	0	0.069	0	0.870	0.874
CASP3	MAPK8	9606.ENSP00000311032	9606.ENSP00000378974	0	0	0	0	0.055	0.294	0	0.863	0.901
CASP3	PRKCD	9606.ENSP00000311032	9606.ENSP00000378217	0	0	0	0	0	0	0.900	0.556	0.953
CAT	MAPK1	9606.ENSP00000241052	9606.ENSP00000215832	0	0	0	0	0	0.157	0	0.680	0.719
CAT	HMOX1	9606.ENSP00000241052	9606.ENSP00000216117	0	0	0	0	0.062	0.194	0	0.883	0.904
CAT	MMP2	9606.ENSP00000241052	9606.ENSP00000219070	0	0	0	0	0	0	0	0.446	0.446
CAT	GSR	9606.ENSP00000241052	9606.ENSP00000221130	0	0	0	0	0.225	0.457	0	0.972	0.987
CAT	PON1	9606.ENSP00000241052	9606.ENSP00000222381	0	0	0	0	0.062	0	0	0.591	0.600
CAT	SERPINE1	9606.ENSP00000241052	9606.ENSP00000223095	0	0	0	0	0	0	0	0.410	0.410
CAT	CCL2	9606.ENSP00000241052	9606.ENSP00000225831	0	0	0	0	0	0	0	0.556	0.556
CAT	IL2	9606.ENSP00000241052	9606.ENSP00000226730	0	0	0	0	0	0	0	0.473	0.473
CAT	IFNG	9606.ENSP00000241052	9606.ENSP00000229135	0	0	0	0	0	0	0	0.480	0.480
CAT	MAPK14	9606.ENSP00000241052	9606.ENSP00000229795	0	0	0	0	0	0.177	0	0.604	0.660
CAT	IL4	9606.ENSP00000241052	9606.ENSP00000231449	0	0	0	0	0	0	0	0.444	0.444
CAT	ODC1	9606.ENSP00000241052	9606.ENSP00000234111	0.043	0	0	0	0	0	0	0.696	0.697
CAT	CTSD	9606.ENSP00000241052	9606.ENSP00000236671	0	0	0	0	0.086	0	0	0.499	0.523
CAT	CYP1A2	9606.ENSP00000241052	9606.ENSP00000342007	0.045	0	0	0	0	0	0	0.422	0.424
CAT	CYP3A4	9606.ENSP00000241052	9606.ENSP00000337915	0.045	0	0	0	0.049	0	0	0.432	0.439
CAT	MAPK10	9606.ENSP00000241052	9606.ENSP00000352157	0	0	0	0	0	0	0	0.451	0.451
CAT	SELE	9606.ENSP00000241052	9606.ENSP00000331736	0	0	0	0	0.049	0	0	0.455	0.459
CAT	ESR1	9606.ENSP00000241052	9606.ENSP00000405330	0	0	0	0	0.062	0.119	0	0.408	0.468
CAT	PTGS1	9606.ENSP00000241052	9606.ENSP00000354612	0	0	0	0	0.065	0.131	0	0.403	0.472
CAT	HSPB1	9606.ENSP00000241052	9606.ENSP00000248553	0	0	0	0	0	0	0	0.473	0.473
CAT	FN1	9606.ENSP00000241052	9606.ENSP00000346839	0	0	0	0	0	0	0	0.477	0.477
CAT	EGF	9606.ENSP00000241052	9606.ENSP00000265171	0	0	0	0	0	0	0	0.482	0.482
CAT	PPARA	9606.ENSP00000241052	9606.ENSP00000385523	0	0	0	0	0.062	0	0	0.472	0.483
CAT	MAOA	9606.ENSP00000241052	9606.ENSP00000340684	0	0	0	0	0	0	0	0.490	0.490
CAT	FOS	9606.ENSP00000241052	9606.ENSP00000306245	0	0	0	0	0.061	0	0	0.519	0.529
CAT	MMP9	9606.ENSP00000241052	9606.ENSP00000361405	0	0	0	0	0	0	0	0.531	0.531
CAT	ICAM1	9606.ENSP00000241052	9606.ENSP00000264832	0	0	0	0	0	0	0	0.556	0.556
CAT	HMGCR	9606.ENSP00000241052	9606.ENSP00000287936	0	0	0	0	0	0	0	0.563	0.563
CAT	PPARG	9606.ENSP00000241052	9606.ENSP00000287820	0	0	0	0	0	0	0	0.570	0.570
CAT	VEGFA	9606.ENSP00000241052	9606.ENSP00000478570	0	0	0	0	0	0	0	0.579	0.579
CAT	MAOB	9606.ENSP00000241052	9606.ENSP00000367309	0	0	0	0	0	0	0	0.580	0.580
CAT	CXCL8	9606.ENSP00000241052	9606.ENSP00000306512	0	0	0	0	0	0	0	0.581	0.581
CAT	IL10	9606.ENSP00000241052	9606.ENSP00000412237	0	0	0	0	0	0	0	0.595	0.595
CAT	JUN	9606.ENSP00000241052	9606.ENSP00000360266	0	0	0	0	0	0	0	0.627	0.627
CAT	CRP	9606.ENSP00000241052	9606.ENSP00000255030	0	0	0	0	0.061	0	0	0.639	0.646
CAT	IL1B	9606.ENSP00000241052	9606.ENSP00000263341	0	0	0	0	0	0	0	0.669	0.669
CAT	PTGS2	9606.ENSP00000241052	9606.ENSP00000356438	0	0	0	0	0	0.131	0	0.685	0.715
CAT	MAPK8	9606.ENSP00000241052	9606.ENSP00000378974	0	0	0	0	0	0	0	0.715	0.715
CAT	IL6	9606.ENSP00000241052	9606.ENSP00000385675	0	0	0	0	0	0	0	0.735	0.735
CAT	MAPK3	9606.ENSP00000241052	9606.ENSP00000263025	0	0	0	0	0	0.157	0	0.705	0.740
CAT	NOS2	9606.ENSP00000241052	9606.ENSP00000327251	0	0	0	0	0.041	0	0.900	0.603	0.958
CAT	SOD1	9606.ENSP00000241052	9606.ENSP00000270142	0.110	0	0	0	0.129	0.440	0.900	0.937	0.996
CAV1	MAPK1	9606.ENSP00000339191	9606.ENSP00000215832	0	0	0	0	0	0.379	0	0.477	0.661
CAV1	HMOX1	9606.ENSP00000339191	9606.ENSP00000216117	0	0	0	0	0.055	0	0	0.633	0.638
CAV1	MMP2	9606.ENSP00000339191	9606.ENSP00000219070	0	0	0	0	0.230	0	0	0.473	0.576
CAV1	SERPINE1	9606.ENSP00000339191	9606.ENSP00000223095	0	0	0	0	0.314	0	0	0.422	0.586
CAV1	CCL2	9606.ENSP00000339191	9606.ENSP00000225831	0	0	0	0	0.085	0	0	0.429	0.455
CAV1	NR3C1	9606.ENSP00000339191	9606.ENSP00000231509	0	0	0	0	0.061	0.400	0	0.215	0.519
CAV1	MAPK3	9606.ENSP00000339191	9606.ENSP00000263025	0	0	0	0	0	0.379	0	0.644	0.769
CAV1	IL1B	9606.ENSP00000339191	9606.ENSP00000263341	0	0	0	0	0.055	0	0	0.594	0.600
CAV1	ICAM1	9606.ENSP00000339191	9606.ENSP00000264832	0	0	0	0	0	0	0	0.656	0.656
CAV1	EGF	9606.ENSP00000339191	9606.ENSP00000265171	0	0	0	0	0	0	0.900	0.746	0.973
CAV1	GJA1	9606.ENSP00000339191	9606.ENSP00000282561	0	0	0	0	0.113	0.294	0	0.473	0.641
CAV1	PPARG	9606.ENSP00000339191	9606.ENSP00000287820	0	0	0	0	0.071	0.466	0	0.473	0.716
CAV1	CXCL8	9606.ENSP00000339191	9606.ENSP00000306512	0	0	0	0	0	0	0	0.417	0.416
CAV1	NOS2	9606.ENSP00000339191	9606.ENSP00000327251	0	0	0	0	0	0.379	0	0.211	0.489
CAV1	SCN5A	9606.ENSP00000339191	9606.ENSP00000410257	0	0	0	0	0	0	0	0.440	0.440
CAV1	PTGS1	9606.ENSP00000339191	9606.ENSP00000354612	0	0	0	0	0.062	0.379	0	0.145	0.458
CAV1	MMP9	9606.ENSP00000339191	9606.ENSP00000361405	0	0	0	0	0	0	0	0.493	0.493
CAV1	IL6	9606.ENSP00000339191	9606.ENSP00000385675	0	0	0	0	0.088	0	0	0.477	0.503
CAV1	PRKCA	9606.ENSP00000339191	9606.ENSP00000408695	0	0	0	0	0	0	0	0.635	0.635
CAV1	MAPK8	9606.ENSP00000339191	9606.ENSP00000378974	0	0	0	0	0	0	0	0.671	0.671
CAV1	FN1	9606.ENSP00000339191	9606.ENSP00000346839	0	0	0	0	0.286	0	0	0.593	0.697
CAV1	VEGFA	9606.ENSP00000339191	9606.ENSP00000478570	0	0	0	0	0.076	0	0	0.772	0.780
CAV1	PTGS2	9606.ENSP00000339191	9606.ENSP00000356438	0	0	0	0	0.084	0.379	0	0.669	0.795
CAV1	ESR1	9606.ENSP00000339191	9606.ENSP00000405330	0	0	0	0	0	0.400	0	0.734	0.834
CCL2	MAPK1	9606.ENSP00000225831	9606.ENSP00000215832	0	0	0	0	0	0	0	0.795	0.795
CCL2	HMOX1	9606.ENSP00000225831	9606.ENSP00000216117	0	0	0	0	0.094	0	0	0.810	0.821
CCL2	MMP2	9606.ENSP00000225831	9606.ENSP00000219070	0	0	0	0	0.155	0	0	0.802	0.825
CCL2	PLAT	9606.ENSP00000225831	9606.ENSP00000220809	0	0	0	0	0.073	0	0	0.409	0.428
CCL2	PON1	9606.ENSP00000225831	9606.ENSP00000222381	0	0	0	0	0	0	0	0.421	0.420
CCL2	SERPINE1	9606.ENSP00000225831	9606.ENSP00000223095	0	0	0	0	0.122	0	0	0.730	0.752
CCL2	PTGS1	9606.ENSP00000225831	9606.ENSP00000354612	0	0	0	0	0.096	0	0	0.365	0.402
CCL2	ESR1	9606.ENSP00000225831	9606.ENSP00000405330	0	0	0	0	0.055	0	0	0.421	0.429
CCL2	NR3C1	9606.ENSP00000225831	9606.ENSP00000231509	0	0	0	0	0.055	0	0	0.426	0.434
CCL2	SOD1	9606.ENSP00000225831	9606.ENSP00000270142	0	0	0	0	0	0	0	0.444	0.444
CCL2	IKBKB	9606.ENSP00000225831	9606.ENSP00000430684	0	0	0	0	0	0	0	0.492	0.491
CCL2	THBD	9606.ENSP00000225831	9606.ENSP00000366307	0	0	0	0	0.095	0	0	0.475	0.504
CCL2	MAPK14	9606.ENSP00000225831	9606.ENSP00000229795	0	0	0	0	0	0	0	0.559	0.559
CCL2	NOS2	9606.ENSP00000225831	9606.ENSP00000327251	0	0	0	0	0	0	0	0.636	0.636
CCL2	GJA1	9606.ENSP00000225831	9606.ENSP00000282561	0	0	0	0	0.086	0	0	0.623	0.641
CCL2	PPARA	9606.ENSP00000225831	9606.ENSP00000385523	0	0	0	0	0.055	0	0	0.654	0.659
CCL2	PPARG	9606.ENSP00000225831	9606.ENSP00000287820	0	0	0	0	0.055	0	0	0.660	0.664
CCL2	EGF	9606.ENSP00000225831	9606.ENSP00000265171	0	0	0	0	0	0	0	0.669	0.669
CCL2	MAPK3	9606.ENSP00000225831	9606.ENSP00000263025	0	0	0	0	0	0	0	0.671	0.671
CCL2	SELE	9606.ENSP00000225831	9606.ENSP00000331736	0	0	0	0	0.108	0	0	0.741	0.759
CCL2	CRP	9606.ENSP00000225831	9606.ENSP00000255030	0	0	0	0	0	0	0	0.789	0.789
CCL2	IL2	9606.ENSP00000225831	9606.ENSP00000226730	0	0	0	0	0	0	0	0.795	0.795
CCL2	IFNG	9606.ENSP00000225831	9606.ENSP00000229135	0	0	0	0	0.063	0	0	0.794	0.798
CCL2	FN1	9606.ENSP00000225831	9606.ENSP00000346839	0	0	0	0	0.098	0	0	0.794	0.806
CCL2	MAPK8	9606.ENSP00000225831	9606.ENSP00000378974	0	0	0	0	0	0	0	0.829	0.829
CCL2	MMP9	9606.ENSP00000225831	9606.ENSP00000361405	0	0	0	0	0.076	0	0	0.843	0.849
CCL2	PTGS2	9606.ENSP00000225831	9606.ENSP00000356438	0	0	0	0	0.117	0	0	0.847	0.859
CCL2	MMP1	9606.ENSP00000225831	9606.ENSP00000322788	0	0	0	0	0.102	0.379	0	0.806	0.882
CCL2	VEGFA	9606.ENSP00000225831	9606.ENSP00000478570	0	0	0	0	0	0	0	0.914	0.914
CCL2	ICAM1	9606.ENSP00000225831	9606.ENSP00000264832	0	0	0	0	0.149	0	0	0.919	0.929
CCL2	RELA	9606.ENSP00000225831	9606.ENSP00000384273	0	0	0	0	0	0.379	0.800	0.555	0.939
CCL2	CXCL10	9606.ENSP00000225831	9606.ENSP00000305651	0	0	0	0	0.158	0	0	0.933	0.941
CCL2	IL1B	9606.ENSP00000225831	9606.ENSP00000263341	0	0	0	0	0.126	0	0	0.945	0.950
CCL2	FOS	9606.ENSP00000225831	9606.ENSP00000306245	0	0	0	0	0	0	0.900	0.719	0.970
CCL2	JUN	9606.ENSP00000225831	9606.ENSP00000360266	0	0	0	0	0.062	0	0.900	0.792	0.978
CCL2	CXCL8	9606.ENSP00000225831	9606.ENSP00000306512	0	0	0	0	0.278	0.667	0	0.925	0.980
CCL2	IL6	9606.ENSP00000225831	9606.ENSP00000385675	0	0	0	0	0.267	0	0	0.977	0.982
CCL2	IL4	9606.ENSP00000225831	9606.ENSP00000231449	0	0	0	0	0	0	0.900	0.918	0.991
CCL2	IL10	9606.ENSP00000225831	9606.ENSP00000412237	0	0	0	0	0	0	0.900	0.955	0.995
CHRM2	OPRD1	9606.ENSP00000399745	9606.ENSP00000234961	0	0	0	0.593	0.061	0	0.900	0.431	0.918
CHRM2	SLC6A4	9606.ENSP00000399745	9606.ENSP00000261707	0	0	0	0	0.061	0	0	0.428	0.439
CHRM2	EGF	9606.ENSP00000399745	9606.ENSP00000265171	0	0	0	0	0	0	0.900	0.155	0.911
CHRM2	CXCL10	9606.ENSP00000399745	9606.ENSP00000305651	0	0	0	0	0	0	0.900	0	0.900
CHRM2	CXCL8	9606.ENSP00000399745	9606.ENSP00000306512	0	0	0	0	0	0	0.900	0.071	0.903
CHRM2	PTGER3	9606.ENSP00000399745	9606.ENSP00000349003	0	0	0	0	0	0	0.900	0.178	0.914
CHRM2	DRD2	9606.ENSP00000399745	9606.ENSP00000354859	0	0	0	0.696	0.063	0	0.900	0.611	0.919
CHRM2	OPRM1	9606.ENSP00000399745	9606.ENSP00000394624	0	0	0	0.573	0	0	0.900	0.450	0.918
CRP	HMOX1	9606.ENSP00000255030	9606.ENSP00000216117	0	0	0	0	0	0	0	0.450	0.450
CRP	MMP2	9606.ENSP00000255030	9606.ENSP00000219070	0	0	0	0	0	0	0	0.707	0.707
CRP	PLAT	9606.ENSP00000255030	9606.ENSP00000220809	0	0	0	0	0	0	0	0.584	0.584
CRP	PON1	9606.ENSP00000255030	9606.ENSP00000222381	0	0	0	0	0.098	0	0	0.649	0.669
CRP	SERPINE1	9606.ENSP00000255030	9606.ENSP00000223095	0	0	0	0	0.049	0	0	0.898	0.899
CRP	IL2	9606.ENSP00000255030	9606.ENSP00000226730	0	0	0	0	0	0	0	0.710	0.710
CRP	IFNG	9606.ENSP00000255030	9606.ENSP00000229135	0	0	0	0	0	0	0	0.676	0.676
CRP	IL4	9606.ENSP00000255030	9606.ENSP00000231449	0	0	0	0	0	0	0	0.669	0.669
CRP	NR3C1	9606.ENSP00000255030	9606.ENSP00000231509	0	0	0	0	0	0	0	0.470	0.470
CRP	JUN	9606.ENSP00000255030	9606.ENSP00000360266	0	0	0	0	0	0	0	0.403	0.403
CRP	CYP3A4	9606.ENSP00000255030	9606.ENSP00000337915	0	0	0	0	0.085	0	0	0.377	0.405
CRP	ESR1	9606.ENSP00000255030	9606.ENSP00000405330	0	0	0	0	0.061	0.076	0	0.397	0.431
CRP	MAPK3	9606.ENSP00000255030	9606.ENSP00000263025	0	0	0	0	0	0.099	0	0.418	0.453
CRP	MAPK8	9606.ENSP00000255030	9606.ENSP00000378974	0	0	0	0	0	0	0	0.461	0.461
CRP	HMGCR	9606.ENSP00000255030	9606.ENSP00000287936	0	0	0	0	0	0	0	0.498	0.497
CRP	PPARG	9606.ENSP00000255030	9606.ENSP00000287820	0	0	0	0	0	0	0	0.530	0.530
CRP	CXCL10	9606.ENSP00000255030	9606.ENSP00000305651	0	0	0	0	0	0	0	0.559	0.559
CRP	PTGS2	9606.ENSP00000255030	9606.ENSP00000356438	0	0	0	0	0	0	0	0.614	0.614
CRP	MMP1	9606.ENSP00000255030	9606.ENSP00000322788	0	0	0	0	0.052	0	0	0.724	0.727
CRP	THBD	9606.ENSP00000255030	9606.ENSP00000366307	0	0	0	0	0	0	0	0.769	0.769
CRP	IL1B	9606.ENSP00000255030	9606.ENSP00000263341	0	0	0	0	0.062	0	0	0.788	0.792
CRP	SELE	9606.ENSP00000255030	9606.ENSP00000331736	0	0	0	0	0.063	0	0	0.788	0.792
CRP	MMP9	9606.ENSP00000255030	9606.ENSP00000361405	0	0	0	0	0	0	0	0.808	0.808
CRP	FN1	9606.ENSP00000255030	9606.ENSP00000346839	0	0	0	0	0	0.379	0	0.705	0.808
CRP	VEGFA	9606.ENSP00000255030	9606.ENSP00000478570	0	0	0	0	0	0	0	0.839	0.839
CRP	IL10	9606.ENSP00000255030	9606.ENSP00000412237	0	0	0	0	0	0	0	0.873	0.873
CRP	ICAM1	9606.ENSP00000255030	9606.ENSP00000264832	0	0	0	0	0	0	0	0.875	0.875
CRP	CXCL8	9606.ENSP00000255030	9606.ENSP00000306512	0	0	0	0	0	0	0	0.909	0.909
CRP	IL6	9606.ENSP00000255030	9606.ENSP00000385675	0	0	0	0	0	0	0	0.970	0.970
CTSD	MMP2	9606.ENSP00000236671	9606.ENSP00000219070	0	0	0	0	0.051	0	0	0.457	0.462
CTSD	SERPINE1	9606.ENSP00000236671	9606.ENSP00000223095	0	0	0	0	0	0	0	0.425	0.425
CTSD	HSPB1	9606.ENSP00000236671	9606.ENSP00000248553	0	0	0	0	0.098	0	0	0.472	0.503
CTSD	EGF	9606.ENSP00000236671	9606.ENSP00000265171	0	0	0	0	0	0	0	0.656	0.656
CTSD	FN1	9606.ENSP00000236671	9606.ENSP00000346839	0	0	0	0	0	0.379	0	0.473	0.658
CTSD	LYZ	9606.ENSP00000236671	9606.ENSP00000261267	0	0	0	0	0.062	0	0.900	0.195	0.917
CTSD	MMP9	9606.ENSP00000236671	9606.ENSP00000361405	0	0	0	0	0.080	0	0.900	0.445	0.944
CTSD	ESR1	9606.ENSP00000236671	9606.ENSP00000405330	0	0	0	0	0.087	0	0.900	0.587	0.959
CXCL10	MAPK1	9606.ENSP00000305651	9606.ENSP00000215832	0	0	0	0	0	0	0	0.450	0.450
CXCL10	HMOX1	9606.ENSP00000305651	9606.ENSP00000216117	0	0	0	0	0.065	0	0	0.641	0.650
CXCL10	MMP2	9606.ENSP00000305651	9606.ENSP00000219070	0	0	0	0	0	0	0	0.428	0.428
CXCL10	SERPINE1	9606.ENSP00000305651	9606.ENSP00000223095	0	0	0	0	0.063	0	0	0.425	0.438
CXCL10	IL2	9606.ENSP00000305651	9606.ENSP00000226730	0	0	0	0	0	0	0	0.788	0.788
CXCL10	IFNG	9606.ENSP00000305651	9606.ENSP00000229135	0	0	0	0	0.118	0	0	0.893	0.902
CXCL10	MAPK14	9606.ENSP00000305651	9606.ENSP00000229795	0	0	0	0	0	0	0	0.561	0.561
CXCL10	IL4	9606.ENSP00000305651	9606.ENSP00000231449	0	0	0	0	0	0	0	0.799	0.799
CXCL10	OPRD1	9606.ENSP00000305651	9606.ENSP00000234961	0	0	0	0	0	0	0.900	0.083	0.904
CXCL10	MAPK3	9606.ENSP00000305651	9606.ENSP00000263025	0	0	0	0	0	0	0	0.479	0.479
CXCL10	IL1B	9606.ENSP00000305651	9606.ENSP00000263341	0	0	0	0	0.244	0	0	0.841	0.876
CXCL10	ICAM1	9606.ENSP00000305651	9606.ENSP00000264832	0	0	0	0	0.145	0	0	0.700	0.732
CXCL10	EGF	9606.ENSP00000305651	9606.ENSP00000265171	0	0	0	0	0	0	0	0.559	0.559
CXCL10	FN1	9606.ENSP00000305651	9606.ENSP00000346839	0	0	0	0	0	0	0	0.448	0.448
CXCL10	RELA	9606.ENSP00000305651	9606.ENSP00000384273	0	0	0	0	0.060	0	0	0.441	0.452
CXCL10	MMP1	9606.ENSP00000305651	9606.ENSP00000322788	0	0	0	0	0.065	0	0	0.440	0.454
CXCL10	JUN	9606.ENSP00000305651	9606.ENSP00000360266	0	0	0	0	0.049	0	0	0.457	0.461
CXCL10	NOS2	9606.ENSP00000305651	9606.ENSP00000327251	0	0	0	0	0.063	0	0	0.499	0.511
CXCL10	SELE	9606.ENSP00000305651	9606.ENSP00000331736	0	0	0	0	0.076	0	0	0.549	0.565
CXCL10	PTGS2	9606.ENSP00000305651	9606.ENSP00000356438	0	0	0	0	0.107	0	0	0.540	0.572
CXCL10	MAPK8	9606.ENSP00000305651	9606.ENSP00000378974	0	0	0	0	0	0	0	0.698	0.698
CXCL10	VEGFA	9606.ENSP00000305651	9606.ENSP00000478570	0	0	0	0	0	0	0	0.722	0.722
CXCL10	MMP9	9606.ENSP00000305651	9606.ENSP00000361405	0	0	0	0	0.140	0	0	0.742	0.769
CXCL10	IL6	9606.ENSP00000305651	9606.ENSP00000385675	0	0	0	0	0.180	0	0	0.865	0.884
CXCL10	DRD2	9606.ENSP00000305651	9606.ENSP00000354859	0	0	0	0	0	0	0.900	0.064	0.902
CXCL10	OPRM1	9606.ENSP00000305651	9606.ENSP00000394624	0	0	0	0	0	0	0.900	0.140	0.910
CXCL10	PTGER3	9606.ENSP00000305651	9606.ENSP00000349003	0	0	0	0	0	0	0.900	0.186	0.915
CXCL10	CXCL8	9606.ENSP00000305651	9606.ENSP00000306512	0	0	0	0	0.144	0	0.900	0.869	0.987
CXCL10	IL10	9606.ENSP00000305651	9606.ENSP00000412237	0	0	0	0	0.083	0	0.900	0.913	0.991
CXCL8	MAPK1	9606.ENSP00000306512	9606.ENSP00000215832	0	0	0	0	0	0	0	0.842	0.842
CXCL8	HMOX1	9606.ENSP00000306512	9606.ENSP00000216117	0	0	0	0	0.077	0	0	0.776	0.784
CXCL8	MMP2	9606.ENSP00000306512	9606.ENSP00000219070	0	0	0	0	0	0	0	0.800	0.800
CXCL8	PLAT	9606.ENSP00000306512	9606.ENSP00000220809	0	0	0	0	0	0	0	0.433	0.433
CXCL8	SERPINE1	9606.ENSP00000306512	9606.ENSP00000223095	0	0	0	0	0.137	0	0	0.678	0.710
CXCL8	IL2	9606.ENSP00000306512	9606.ENSP00000226730	0	0	0	0	0	0	0	0.863	0.863
CXCL8	IFNG	9606.ENSP00000306512	9606.ENSP00000229135	0	0	0	0	0.062	0	0	0.884	0.887
CXCL8	MAPK14	9606.ENSP00000306512	9606.ENSP00000229795	0	0	0	0	0	0	0.900	0.757	0.974
CXCL8	IL4	9606.ENSP00000306512	9606.ENSP00000231449	0	0	0	0	0	0	0.900	0.927	0.992
CXCL8	NR3C1	9606.ENSP00000306512	9606.ENSP00000231509	0	0	0	0	0.062	0	0	0.531	0.541
CXCL8	OPRD1	9606.ENSP00000306512	9606.ENSP00000234961	0	0	0	0	0	0	0.900	0.250	0.921
CXCL8	HSPB1	9606.ENSP00000306512	9606.ENSP00000248553	0	0	0	0	0	0	0	0.427	0.426
CXCL8	MAPK3	9606.ENSP00000306512	9606.ENSP00000263025	0	0	0	0	0	0	0	0.817	0.817
CXCL8	IL1B	9606.ENSP00000306512	9606.ENSP00000263341	0	0	0	0	0.676	0	0	0.977	0.992
CXCL8	ICAM1	9606.ENSP00000306512	9606.ENSP00000264832	0	0	0	0	0.214	0	0	0.912	0.928
CXCL8	EGF	9606.ENSP00000306512	9606.ENSP00000265171	0	0	0	0	0	0	0	0.846	0.847
CXCL8	PPARG	9606.ENSP00000306512	9606.ENSP00000287820	0	0	0	0	0.055	0	0	0.537	0.543
CXCL8	FOS	9606.ENSP00000306512	9606.ENSP00000306245	0	0	0	0	0.077	0	0	0.739	0.749
CXCL8	PTGS1	9606.ENSP00000306512	9606.ENSP00000354612	0	0	0	0	0.098	0	0	0.430	0.464
CXCL8	ESR1	9606.ENSP00000306512	9606.ENSP00000405330	0	0	0	0	0	0	0	0.492	0.491
CXCL8	NOS2	9606.ENSP00000306512	9606.ENSP00000327251	0	0	0	0	0.054	0	0	0.570	0.576
CXCL8	THBD	9606.ENSP00000306512	9606.ENSP00000366307	0	0	0	0	0.139	0	0	0.534	0.581
CXCL8	IKBKB	9606.ENSP00000306512	9606.ENSP00000430684	0	0	0	0	0	0	0	0.724	0.724
CXCL8	MAPK8	9606.ENSP00000306512	9606.ENSP00000378974	0	0	0	0	0	0	0	0.727	0.727
CXCL8	MMP1	9606.ENSP00000306512	9606.ENSP00000322788	0	0	0	0	0.190	0	0	0.705	0.751
CXCL8	SELE	9606.ENSP00000306512	9606.ENSP00000331736	0	0	0	0	0.049	0	0	0.788	0.789
CXCL8	FN1	9606.ENSP00000306512	9606.ENSP00000346839	0	0	0	0	0	0	0	0.799	0.800
CXCL8	DRD2	9606.ENSP00000306512	9606.ENSP00000354859	0	0	0	0	0	0	0.900	0.167	0.913
CXCL8	OPRM1	9606.ENSP00000306512	9606.ENSP00000394624	0	0	0	0	0	0	0.900	0.293	0.926
CXCL8	PTGER3	9606.ENSP00000306512	9606.ENSP00000349003	0	0	0	0	0	0	0.900	0.294	0.926
CXCL8	MMP9	9606.ENSP00000306512	9606.ENSP00000361405	0	0	0	0	0.134	0.379	0	0.885	0.933
CXCL8	VEGFA	9606.ENSP00000306512	9606.ENSP00000478570	0	0	0	0	0.065	0	0	0.953	0.954
CXCL8	PTGS2	9606.ENSP00000306512	9606.ENSP00000356438	0	0	0	0	0.753	0	0	0.839	0.958
CXCL8	JUN	9606.ENSP00000306512	9606.ENSP00000360266	0	0	0	0	0.095	0.294	0.800	0.799	0.971
CXCL8	IL6	9606.ENSP00000306512	9606.ENSP00000385675	0	0	0	0	0.581	0	0	0.966	0.985
CXCL8	RELA	9606.ENSP00000306512	9606.ENSP00000384273	0	0	0	0	0.065	0.342	0.900	0.817	0.987
CXCL8	IL10	9606.ENSP00000306512	9606.ENSP00000412237	0	0	0	0	0.061	0	0.900	0.962	0.996
CYP1A2	PON1	9606.ENSP00000342007	9606.ENSP00000222381	0	0	0	0	0	0	0	0.428	0.428
CYP1A2	SLC6A4	9606.ENSP00000342007	9606.ENSP00000261707	0	0	0	0	0	0	0	0.407	0.407
CYP1A2	CYP3A4	9606.ENSP00000342007	9606.ENSP00000337915	0	0	0.442	0.604	0.139	0	0.900	0.935	0.952
CYP1A2	MAOA	9606.ENSP00000342007	9606.ENSP00000340684	0	0	0	0	0.063	0	0	0.407	0.421
CYP1A2	MAOB	9606.ENSP00000342007	9606.ENSP00000367309	0	0	0	0	0.063	0	0	0.399	0.413
CYP1A2	ESR1	9606.ENSP00000342007	9606.ENSP00000405330	0	0	0	0	0	0.085	0	0.395	0.423
CYP3A4	PON1	9606.ENSP00000337915	9606.ENSP00000222381	0	0	0	0	0.097	0	0	0.421	0.454
CYP3A4	NR3C1	9606.ENSP00000337915	9606.ENSP00000231509	0	0	0	0	0	0.085	0	0.546	0.567
CYP3A4	HMGCR	9606.ENSP00000337915	9606.ENSP00000287936	0	0	0	0	0.063	0	0	0.538	0.548
CYP3A4	IL6	9606.ENSP00000337915	9606.ENSP00000385675	0	0	0	0	0	0	0	0.421	0.420
CYP3A4	VEGFA	9606.ENSP00000337915	9606.ENSP00000478570	0	0	0	0	0	0	0	0.446	0.446
CYP3A4	HTR3A	9606.ENSP00000337915	9606.ENSP00000347754	0	0	0	0	0	0	0	0.475	0.475
CYP3A4	OPRM1	9606.ENSP00000337915	9606.ENSP00000394624	0	0	0	0	0	0	0	0.476	0.476
CYP3A4	PPARA	9606.ENSP00000337915	9606.ENSP00000385523	0	0	0	0	0.067	0.085	0	0.455	0.494
CYP3A4	ESR1	9606.ENSP00000337915	9606.ENSP00000405330	0	0	0	0	0.049	0.085	0	0.522	0.548
CYP3A4	MAOB	9606.ENSP00000337915	9606.ENSP00000367309	0	0	0	0	0.063	0	0.900	0.267	0.925
CYP3A4	MAOA	9606.ENSP00000337915	9606.ENSP00000340684	0	0	0	0	0.063	0	0.900	0.340	0.932
DRD2	SLC6A2	9606.ENSP00000354859	9606.ENSP00000219833	0	0	0	0	0.061	0.132	0	0.699	0.733
DRD2	NR3C1	9606.ENSP00000354859	9606.ENSP00000231509	0	0	0	0	0	0	0	0.448	0.448
DRD2	OPRD1	9606.ENSP00000354859	9606.ENSP00000234961	0	0	0	0.589	0.062	0	0.900	0.710	0.930
DRD2	SLC6A4	9606.ENSP00000354859	9606.ENSP00000261707	0	0	0	0	0.061	0.127	0	0.828	0.847
DRD2	MAPK3	9606.ENSP00000354859	9606.ENSP00000263025	0	0	0	0	0	0	0	0.447	0.447
DRD2	SLC6A3	9606.ENSP00000354859	9606.ENSP00000270349	0	0	0	0	0.062	0.454	0.800	0.917	0.990
DRD2	GRIA2	9606.ENSP00000354859	9606.ENSP00000296526	0	0	0	0	0.107	0.434	0	0.478	0.713
DRD2	FOS	9606.ENSP00000354859	9606.ENSP00000306245	0	0	0	0	0	0	0	0.669	0.669
DRD2	MAOA	9606.ENSP00000354859	9606.ENSP00000340684	0	0	0	0	0	0	0	0.739	0.739
DRD2	HTR3A	9606.ENSP00000354859	9606.ENSP00000347754	0	0	0	0	0.088	0.047	0	0.669	0.687
DRD2	PTGER3	9606.ENSP00000354859	9606.ENSP00000349003	0	0	0	0	0	0	0.900	0.230	0.919
DRD2	MAOB	9606.ENSP00000354859	9606.ENSP00000367309	0	0	0	0	0.063	0	0	0.678	0.686
DRD2	OPRM1	9606.ENSP00000354859	9606.ENSP00000394624	0	0	0	0.583	0	0	0.900	0.789	0.932
EGF	MAPK1	9606.ENSP00000265171	9606.ENSP00000215832	0	0	0	0	0	0	0	0.854	0.854
EGF	HMOX1	9606.ENSP00000265171	9606.ENSP00000216117	0	0	0	0	0	0	0	0.678	0.678
EGF	MMP2	9606.ENSP00000265171	9606.ENSP00000219070	0	0	0	0	0	0	0	0.797	0.798
EGF	PLAT	9606.ENSP00000265171	9606.ENSP00000220809	0	0	0	0	0.061	0	0	0.697	0.704
EGF	SERPINE1	9606.ENSP00000265171	9606.ENSP00000223095	0	0	0	0	0	0	0.900	0.798	0.978
EGF	IL2	9606.ENSP00000265171	9606.ENSP00000226730	0	0	0	0	0	0	0	0.641	0.641
EGF	IFNG	9606.ENSP00000265171	9606.ENSP00000229135	0	0	0	0	0	0	0	0.559	0.559
EGF	MAPK14	9606.ENSP00000265171	9606.ENSP00000229795	0	0	0	0	0	0	0	0.581	0.581
EGF	IL4	9606.ENSP00000265171	9606.ENSP00000231449	0	0	0	0	0	0	0	0.630	0.630
EGF	NR3C1	9606.ENSP00000265171	9606.ENSP00000231509	0	0	0	0	0	0	0	0.415	0.414
EGF	ODC1	9606.ENSP00000265171	9606.ENSP00000234111	0	0	0	0	0	0	0	0.719	0.719
EGF	HSPB1	9606.ENSP00000265171	9606.ENSP00000248553	0	0	0	0	0.064	0	0	0.399	0.413
EGF	RAF1	9606.ENSP00000265171	9606.ENSP00000251849	0	0	0	0	0	0.050	0	0.794	0.796
EGF	SLC6A4	9606.ENSP00000265171	9606.ENSP00000261707	0	0	0	0	0	0	0	0.491	0.491
EGF	MAPK3	9606.ENSP00000265171	9606.ENSP00000263025	0	0	0	0	0	0	0	0.849	0.849
EGF	IL1B	9606.ENSP00000265171	9606.ENSP00000263341	0	0	0	0	0	0	0	0.743	0.743
EGF	ICAM1	9606.ENSP00000265171	9606.ENSP00000264832	0	0	0	0	0	0	0	0.732	0.732
EGF	RELA	9606.ENSP00000265171	9606.ENSP00000384273	0	0	0	0	0.061	0	0	0.422	0.434
EGF	MAPK10	9606.ENSP00000265171	9606.ENSP00000352157	0	0	0	0	0.062	0.099	0	0.392	0.442
EGF	SELE	9606.ENSP00000265171	9606.ENSP00000331736	0	0	0	0	0	0	0	0.537	0.537
EGF	HMGCR	9606.ENSP00000265171	9606.ENSP00000287936	0	0	0	0	0.061	0	0	0.565	0.575
EGF	PPARG	9606.ENSP00000265171	9606.ENSP00000287820	0	0	0	0	0	0	0	0.650	0.650
EGF	MAPK8	9606.ENSP00000265171	9606.ENSP00000378974	0	0	0	0	0.062	0.099	0	0.702	0.726
EGF	MMP1	9606.ENSP00000265171	9606.ENSP00000322788	0	0	0	0	0	0	0	0.770	0.771
EGF	IL10	9606.ENSP00000265171	9606.ENSP00000412237	0	0	0	0	0	0	0	0.796	0.796
EGF	GJA1	9606.ENSP00000265171	9606.ENSP00000282561	0	0	0	0	0.061	0	0	0.803	0.807
EGF	ESR1	9606.ENSP00000265171	9606.ENSP00000405330	0	0	0	0	0	0	0	0.836	0.836
EGF	JUN	9606.ENSP00000265171	9606.ENSP00000360266	0	0	0	0	0	0	0	0.837	0.837
EGF	IL6	9606.ENSP00000265171	9606.ENSP00000385675	0	0	0	0	0	0	0	0.844	0.844
EGF	FOS	9606.ENSP00000265171	9606.ENSP00000306245	0	0	0	0	0	0	0	0.862	0.863
EGF	PTGS2	9606.ENSP00000265171	9606.ENSP00000356438	0	0	0	0	0.061	0.082	0	0.856	0.866
EGF	MMP9	9606.ENSP00000265171	9606.ENSP00000361405	0	0	0	0	0	0	0	0.871	0.871
EGF	PRKCB	9606.ENSP00000265171	9606.ENSP00000305355	0	0	0	0	0	0	0.900	0.266	0.923
EGF	PRKCA	9606.ENSP00000265171	9606.ENSP00000408695	0	0	0	0	0	0	0.900	0.473	0.945
EGF	FN1	9606.ENSP00000265171	9606.ENSP00000346839	0	0	0	0	0	0	0.900	0.888	0.988
EGF	ERBB3	9606.ENSP00000265171	9606.ENSP00000267101	0	0	0	0	0.177	0.402	0.900	0.814	0.989
EGF	VEGFA	9606.ENSP00000265171	9606.ENSP00000478570	0	0	0	0	0	0	0.900	0.937	0.993
ERBB3	MAPK1	9606.ENSP00000267101	9606.ENSP00000215832	0	0	0	0.568	0	0.185	0	0.631	0.401
ERBB3	MAPK3	9606.ENSP00000267101	9606.ENSP00000263025	0	0	0	0.565	0	0.185	0	0.749	0.446
ERBB3	FN1	9606.ENSP00000267101	9606.ENSP00000346839	0	0	0	0	0	0	0	0.405	0.405
ERBB3	JUN	9606.ENSP00000267101	9606.ENSP00000360266	0	0	0	0	0	0.185	0	0.521	0.593
ERBB3	MMP9	9606.ENSP00000267101	9606.ENSP00000361405	0	0	0	0	0	0	0	0.616	0.617
ERBB3	ESR1	9606.ENSP00000267101	9606.ENSP00000405330	0	0	0	0	0	0.077	0	0.638	0.651
ERBB3	VEGFA	9606.ENSP00000267101	9606.ENSP00000478570	0	0	0	0	0	0	0.600	0.585	0.826
ERBB3	MAPK8	9606.ENSP00000267101	9606.ENSP00000378974	0	0	0	0	0	0	0.900	0.538	0.951
ESR1	MAPK1	9606.ENSP00000405330	9606.ENSP00000215832	0	0	0	0	0	0.399	0.900	0.570	0.971
ESR1	MMP2	9606.ENSP00000405330	9606.ENSP00000219070	0	0	0	0	0	0	0	0.532	0.532
ESR1	SERPINE1	9606.ENSP00000405330	9606.ENSP00000223095	0	0	0	0	0	0.051	0	0.450	0.455
ESR1	MAPK14	9606.ENSP00000405330	9606.ENSP00000229795	0	0	0	0	0	0.399	0.900	0.421	0.962
ESR1	NR3C1	9606.ENSP00000405330	9606.ENSP00000231509	0	0	0	0.660	0	0	0.900	0.751	0.925
ESR1	ODC1	9606.ENSP00000405330	9606.ENSP00000234111	0	0	0	0	0	0	0	0.432	0.432
ESR1	HSPB1	9606.ENSP00000405330	9606.ENSP00000248553	0	0	0	0	0	0.336	0.900	0.414	0.957
ESR1	RAF1	9606.ENSP00000405330	9606.ENSP00000251849	0	0	0	0	0	0.085	0	0.442	0.467
ESR1	MAPK3	9606.ENSP00000405330	9606.ENSP00000263025	0	0	0	0	0	0.399	0.900	0.678	0.979
ESR1	IL1B	9606.ENSP00000405330	9606.ENSP00000263341	0	0	0	0	0	0	0	0.440	0.440
ESR1	SOD1	9606.ENSP00000405330	9606.ENSP00000270142	0	0	0	0	0.061	0	0	0.586	0.595
ESR1	GJA1	9606.ENSP00000405330	9606.ENSP00000282561	0	0	0	0	0	0	0	0.614	0.614
ESR1	FOS	9606.ENSP00000405330	9606.ENSP00000306245	0	0	0	0	0	0.475	0.900	0.688	0.982
ESR1	MMP1	9606.ENSP00000405330	9606.ENSP00000322788	0	0	0	0	0	0	0	0.633	0.633
ESR1	FN1	9606.ENSP00000405330	9606.ENSP00000346839	0	0	0	0	0	0.800	0	0.530	0.901
ESR1	MAPK10	9606.ENSP00000405330	9606.ENSP00000352157	0	0	0	0	0	0	0.800	0.293	0.852
ESR1	PTGS2	9606.ENSP00000405330	9606.ENSP00000356438	0	0	0	0	0	0.050	0	0.771	0.773
ESR1	JUN	9606.ENSP00000405330	9606.ENSP00000360266	0	0	0	0	0	0.472	0.900	0.646	0.979
ESR1	MMP9	9606.ENSP00000405330	9606.ENSP00000361405	0	0	0	0	0	0	0	0.581	0.581
ESR1	MAPK8	9606.ENSP00000405330	9606.ENSP00000378974	0	0	0	0	0	0	0.800	0.559	0.908
ESR1	RELA	9606.ENSP00000405330	9606.ENSP00000384273	0	0	0	0	0	0.393	0	0.473	0.666
ESR1	IL6	9606.ENSP00000405330	9606.ENSP00000385675	0	0	0	0	0	0	0	0.769	0.769
ESR1	IL10	9606.ENSP00000405330	9606.ENSP00000412237	0	0	0	0	0	0	0	0.422	0.422
ESR1	VEGFA	9606.ENSP00000405330	9606.ENSP00000478570	0	0	0	0	0.061	0	0	0.813	0.816
FN1	MAPK1	9606.ENSP00000346839	9606.ENSP00000215832	0	0	0	0	0	0	0.900	0.671	0.965
FN1	HMOX1	9606.ENSP00000346839	9606.ENSP00000216117	0	0	0	0	0.057	0	0	0.443	0.452
FN1	MMP2	9606.ENSP00000346839	9606.ENSP00000219070	0	0	0	0.616	0.348	0.128	0	0.875	0.605
FN1	PLAT	9606.ENSP00000346839	9606.ENSP00000220809	0	0	0	0	0.177	0.294	0	0.618	0.758
FN1	SERPINE1	9606.ENSP00000346839	9606.ENSP00000223095	0	0	0	0	0.295	0	0.900	0.735	0.979
FN1	IL2	9606.ENSP00000346839	9606.ENSP00000226730	0	0	0	0	0	0	0	0.559	0.559
FN1	IFNG	9606.ENSP00000346839	9606.ENSP00000229135	0	0	0	0	0	0	0	0.695	0.695
FN1	MAPK14	9606.ENSP00000346839	9606.ENSP00000229795	0	0	0	0	0	0.051	0	0.678	0.681
FN1	IL4	9606.ENSP00000346839	9606.ENSP00000231449	0	0	0	0	0	0	0.900	0.567	0.954
FN1	HSPB1	9606.ENSP00000346839	9606.ENSP00000248553	0	0	0	0	0.083	0.080	0	0.354	0.407
FN1	RAF1	9606.ENSP00000346839	9606.ENSP00000251849	0	0	0	0	0.061	0.261	0.900	0.330	0.947
FN1	MAPK3	9606.ENSP00000346839	9606.ENSP00000263025	0	0	0	0	0	0	0.900	0.720	0.970
FN1	IL1B	9606.ENSP00000346839	9606.ENSP00000263341	0	0	0	0	0.061	0	0	0.751	0.757
FN1	ICAM1	9606.ENSP00000346839	9606.ENSP00000264832	0	0	0	0	0.063	0	0	0.814	0.819
FN1	GJA1	9606.ENSP00000346839	9606.ENSP00000282561	0	0	0	0	0.198	0	0	0.582	0.651
FN1	PPARG	9606.ENSP00000346839	9606.ENSP00000287820	0	0	0	0	0	0	0	0.671	0.671
FN1	FOS	9606.ENSP00000346839	9606.ENSP00000306245	0	0	0	0	0	0	0	0.530	0.530
FN1	MMP1	9606.ENSP00000346839	9606.ENSP00000322788	0	0	0	0	0.139	0	0	0.683	0.715
FN1	SELE	9606.ENSP00000346839	9606.ENSP00000331736	0	0	0	0	0.049	0	0	0.641	0.643
FN1	THBD	9606.ENSP00000346839	9606.ENSP00000366307	0	0	0	0	0.061	0	0	0.414	0.426
FN1	MAPK10	9606.ENSP00000346839	9606.ENSP00000352157	0	0	0	0	0	0	0	0.484	0.484
FN1	RELA	9606.ENSP00000346839	9606.ENSP00000384273	0	0	0	0	0	0.278	0	0.352	0.512
FN1	MMP9	9606.ENSP00000346839	9606.ENSP00000361405	0	0	0	0.601	0	0.379	0	0.894	0.599
FN1	IL10	9606.ENSP00000346839	9606.ENSP00000412237	0	0	0	0	0	0	0	0.613	0.613
FN1	MAPK8	9606.ENSP00000346839	9606.ENSP00000378974	0	0	0	0	0	0	0	0.650	0.650
FN1	PTGS2	9606.ENSP00000346839	9606.ENSP00000356438	0	0	0	0	0.061	0	0	0.738	0.744
FN1	JUN	9606.ENSP00000346839	9606.ENSP00000360266	0	0	0	0	0	0	0	0.762	0.762
FN1	IL6	9606.ENSP00000346839	9606.ENSP00000385675	0	0	0	0	0.074	0	0.900	0.716	0.971
FN1	VEGFA	9606.ENSP00000346839	9606.ENSP00000478570	0	0	0	0	0.076	0	0.900	0.880	0.988
FOS	MAPK1	9606.ENSP00000306245	9606.ENSP00000215832	0	0	0	0	0	0.523	0.900	0.852	0.992
FOS	HMOX1	9606.ENSP00000306245	9606.ENSP00000216117	0	0	0	0	0	0	0.900	0.482	0.946
FOS	MMP2	9606.ENSP00000306245	9606.ENSP00000219070	0	0	0	0	0	0	0	0.521	0.521
FOS	SERPINE1	9606.ENSP00000306245	9606.ENSP00000223095	0	0	0	0	0.062	0	0	0.441	0.453
FOS	IL2	9606.ENSP00000306245	9606.ENSP00000226730	0	0	0	0	0	0.313	0	0.751	0.822
FOS	IFNG	9606.ENSP00000306245	9606.ENSP00000229135	0	0	0	0	0.049	0	0	0.441	0.445
FOS	MAPK14	9606.ENSP00000306245	9606.ENSP00000229795	0	0	0	0	0	0.264	0.900	0.733	0.978
FOS	IL4	9606.ENSP00000306245	9606.ENSP00000231449	0	0	0	0	0	0	0	0.726	0.726
FOS	NR3C1	9606.ENSP00000306245	9606.ENSP00000231509	0	0	0	0	0.055	0.299	0.900	0.634	0.972
FOS	ODC1	9606.ENSP00000306245	9606.ENSP00000234111	0	0	0	0	0	0	0	0.582	0.582
FOS	OPRD1	9606.ENSP00000306245	9606.ENSP00000234961	0	0	0	0	0	0	0	0.582	0.582
FOS	HSPB1	9606.ENSP00000306245	9606.ENSP00000248553	0	0	0	0	0.061	0	0	0.406	0.419
FOS	RAF1	9606.ENSP00000306245	9606.ENSP00000251849	0	0	0	0	0	0.080	0	0.529	0.549
FOS	SLC6A4	9606.ENSP00000306245	9606.ENSP00000261707	0	0	0	0	0	0	0	0.485	0.485
FOS	MAPK3	9606.ENSP00000306245	9606.ENSP00000263025	0	0	0	0	0	0.264	0.900	0.847	0.987
FOS	IL1B	9606.ENSP00000306245	9606.ENSP00000263341	0	0	0	0	0.063	0	0	0.802	0.806
FOS	ICAM1	9606.ENSP00000306245	9606.ENSP00000264832	0	0	0	0	0	0	0	0.671	0.671
FOS	SLC6A3	9606.ENSP00000306245	9606.ENSP00000270349	0	0	0	0	0	0	0	0.480	0.480
FOS	GJA1	9606.ENSP00000306245	9606.ENSP00000282561	0	0	0	0	0	0	0	0.619	0.619
FOS	PPARG	9606.ENSP00000306245	9606.ENSP00000287820	0	0	0	0	0	0.098	0.900	0.683	0.968
FOS	GRIA2	9606.ENSP00000306245	9606.ENSP00000296526	0	0	0	0	0	0	0	0.424	0.424
FOS	PRKCB	9606.ENSP00000306245	9606.ENSP00000305355	0	0	0	0	0	0	0.800	0.325	0.859
FOS	VEGFA	9606.ENSP00000306245	9606.ENSP00000478570	0	0	0	0	0	0	0	0.586	0.586
FOS	MMP9	9606.ENSP00000306245	9606.ENSP00000361405	0	0	0	0	0.062	0	0	0.644	0.652
FOS	HTR3A	9606.ENSP00000306245	9606.ENSP00000347754	0	0	0	0	0	0	0	0.711	0.712
FOS	IL10	9606.ENSP00000306245	9606.ENSP00000412237	0	0	0	0	0	0.063	0	0.743	0.748
FOS	OPRM1	9606.ENSP00000306245	9606.ENSP00000394624	0	0	0	0	0	0	0	0.792	0.792
FOS	PTGS2	9606.ENSP00000306245	9606.ENSP00000356438	0	0	0	0	0.109	0	0	0.802	0.817
FOS	MMP1	9606.ENSP00000306245	9606.ENSP00000322788	0	0	0	0	0	0.379	0	0.723	0.821
FOS	PRKCA	9606.ENSP00000306245	9606.ENSP00000408695	0	0	0	0	0	0	0.800	0.473	0.890
FOS	MAPK10	9606.ENSP00000306245	9606.ENSP00000352157	0	0	0	0	0	0.260	0.900	0.560	0.964
FOS	RELA	9606.ENSP00000306245	9606.ENSP00000384273	0	0	0	0	0	0.379	0.900	0.539	0.968
FOS	IL6	9606.ENSP00000306245	9606.ENSP00000385675	0	0	0	0	0.088	0	0.900	0.819	0.982
FOS	MAPK8	9606.ENSP00000306245	9606.ENSP00000378974	0	0	0	0	0	0.260	0.900	0.885	0.990
FOS	JUN	9606.ENSP00000306245	9606.ENSP00000360266	0	0	0	0	0.656	0.879	0.900	0.975	0.999
GJA1	MAPK1	9606.ENSP00000282561	9606.ENSP00000215832	0	0	0	0	0	0.379	0.800	0.450	0.925
GJA1	MMP2	9606.ENSP00000282561	9606.ENSP00000219070	0	0	0	0	0.228	0	0	0.418	0.531
GJA1	MAPK14	9606.ENSP00000282561	9606.ENSP00000229795	0	0	0	0	0	0	0	0.404	0.404
GJA1	MAPK3	9606.ENSP00000282561	9606.ENSP00000263025	0	0	0	0	0	0.379	0.800	0.546	0.938
GJA1	IL1B	9606.ENSP00000282561	9606.ENSP00000263341	0	0	0	0	0	0	0	0.644	0.644
GJA1	PRKCD	9606.ENSP00000282561	9606.ENSP00000378217	0	0	0	0	0	0.299	0	0.184	0.403
GJA1	IL6	9606.ENSP00000282561	9606.ENSP00000385675	0	0	0	0	0	0	0	0.452	0.452
GJA1	MMP9	9606.ENSP00000282561	9606.ENSP00000361405	0	0	0	0	0	0	0	0.457	0.457
GJA1	PRKCB	9606.ENSP00000282561	9606.ENSP00000305355	0	0	0	0	0	0.551	0	0.106	0.582
GJA1	JUN	9606.ENSP00000282561	9606.ENSP00000360266	0	0	0	0	0	0	0	0.625	0.625
GJA1	PTGS2	9606.ENSP00000282561	9606.ENSP00000356438	0	0	0	0	0	0	0	0.650	0.650
GJA1	MAPK8	9606.ENSP00000282561	9606.ENSP00000378974	0	0	0	0	0	0	0	0.656	0.656
GJA1	VEGFA	9606.ENSP00000282561	9606.ENSP00000478570	0	0	0	0	0	0	0	0.755	0.755
GJA1	PRKCA	9606.ENSP00000282561	9606.ENSP00000408695	0	0	0	0	0	0.551	0	0.590	0.808
GJA1	SCN5A	9606.ENSP00000282561	9606.ENSP00000410257	0	0	0	0	0.061	0.112	0	0.832	0.848
GRIA2	GSR	9606.ENSP00000296526	9606.ENSP00000221130	0	0	0	0	0	0	0	0.641	0.641
GRIA2	MAPK8	9606.ENSP00000296526	9606.ENSP00000378974	0	0	0	0	0.062	0.261	0	0.626	0.718
GRIA2	HTR3A	9606.ENSP00000296526	9606.ENSP00000347754	0	0	0	0	0.062	0.124	0.720	0.223	0.797
GRIA2	MAPK10	9606.ENSP00000296526	9606.ENSP00000352157	0	0	0	0	0.348	0.261	0	0.655	0.819
GRIA2	PRKCB	9606.ENSP00000296526	9606.ENSP00000305355	0	0	0	0	0.086	0.050	0.900	0.554	0.956
GRIA2	PRKCA	9606.ENSP00000296526	9606.ENSP00000408695	0	0	0	0	0.062	0.384	0.900	0.702	0.980
GSR	MAPK1	9606.ENSP00000221130	9606.ENSP00000215832	0	0	0	0	0.098	0	0	0.437	0.470
GSR	HMOX1	9606.ENSP00000221130	9606.ENSP00000216117	0	0	0	0	0.082	0.125	0	0.692	0.731
GSR	MAPK8	9606.ENSP00000221130	9606.ENSP00000378974	0	0	0	0	0	0	0	0.432	0.432
GSR	PON1	9606.ENSP00000221130	9606.ENSP00000222381	0	0	0	0	0	0	0	0.440	0.440
GSR	IL1B	9606.ENSP00000221130	9606.ENSP00000263341	0	0	0	0	0	0	0	0.448	0.448
GSR	JUN	9606.ENSP00000221130	9606.ENSP00000360266	0	0	0	0	0	0.108	0	0.424	0.464
GSR	PTGS2	9606.ENSP00000221130	9606.ENSP00000356438	0	0	0	0	0	0	0	0.480	0.480
GSR	MAPK3	9606.ENSP00000221130	9606.ENSP00000263025	0	0	0	0	0.066	0	0	0.468	0.482
GSR	NOS2	9606.ENSP00000221130	9606.ENSP00000327251	0	0	0	0	0	0	0	0.522	0.522
GSR	IL6	9606.ENSP00000221130	9606.ENSP00000385675	0	0	0	0	0	0	0	0.530	0.530
GSR	ODC1	9606.ENSP00000221130	9606.ENSP00000234111	0	0	0	0	0.065	0	0	0.619	0.628
GSR	SOD1	9606.ENSP00000221130	9606.ENSP00000270142	0	0	0	0	0.072	0.130	0	0.868	0.884
HMGCR	PON1	9606.ENSP00000287936	9606.ENSP00000222381	0	0	0	0	0	0	0	0.425	0.425
HMGCR	MAPK3	9606.ENSP00000287936	9606.ENSP00000263025	0	0	0	0	0	0	0	0.419	0.419
HMGCR	PPARG	9606.ENSP00000287936	9606.ENSP00000287820	0	0	0	0	0.061	0	0	0.485	0.496
HMGCR	IL6	9606.ENSP00000287936	9606.ENSP00000385675	0	0	0	0	0	0	0	0.430	0.430
HMGCR	NOS2	9606.ENSP00000287936	9606.ENSP00000327251	0	0	0	0	0.049	0	0	0.500	0.505
HMGCR	PPARA	9606.ENSP00000287936	9606.ENSP00000385523	0	0	0	0	0.061	0	0	0.562	0.571
HMOX1	MAPK1	9606.ENSP00000216117	9606.ENSP00000215832	0	0	0	0	0	0	0	0.778	0.779
HMOX1	IL2	9606.ENSP00000216117	9606.ENSP00000226730	0	0	0	0	0	0	0	0.421	0.420
HMOX1	MMP2	9606.ENSP00000216117	9606.ENSP00000219070	0	0	0	0	0	0	0	0.449	0.449
HMOX1	SERPINE1	9606.ENSP00000216117	9606.ENSP00000223095	0	0	0	0	0.085	0	0	0.473	0.497
HMOX1	HSPB1	9606.ENSP00000216117	9606.ENSP00000248553	0	0	0	0	0.062	0	0	0.498	0.509
HMOX1	SELE	9606.ENSP00000216117	9606.ENSP00000331736	0	0	0	0	0	0	0	0.511	0.511
HMOX1	MMP1	9606.ENSP00000216117	9606.ENSP00000322788	0	0	0	0	0.068	0	0	0.583	0.595
HMOX1	ICAM1	9606.ENSP00000216117	9606.ENSP00000264832	0	0	0	0	0.077	0	0	0.640	0.653
HMOX1	IFNG	9606.ENSP00000216117	9606.ENSP00000229135	0	0	0	0	0	0	0	0.670	0.670
HMOX1	MAPK3	9606.ENSP00000216117	9606.ENSP00000263025	0	0	0	0	0	0	0	0.673	0.673
HMOX1	SOD1	9606.ENSP00000216117	9606.ENSP00000270142	0	0	0	0	0	0	0	0.728	0.728
HMOX1	PPARG	9606.ENSP00000216117	9606.ENSP00000287820	0	0	0	0	0	0	0	0.735	0.735
HMOX1	MMP9	9606.ENSP00000216117	9606.ENSP00000361405	0	0	0	0	0.088	0	0	0.745	0.759
HMOX1	MAPK8	9606.ENSP00000216117	9606.ENSP00000378974	0	0	0	0	0	0	0	0.800	0.800
HMOX1	IL1B	9606.ENSP00000216117	9606.ENSP00000263341	0	0	0	0	0.070	0	0	0.814	0.819
HMOX1	NOS2	9606.ENSP00000216117	9606.ENSP00000327251	0	0	0	0	0	0.185	0	0.789	0.821
HMOX1	PTGS2	9606.ENSP00000216117	9606.ENSP00000356438	0	0	0	0	0.076	0	0	0.827	0.834
HMOX1	IL6	9606.ENSP00000216117	9606.ENSP00000385675	0	0	0	0	0.073	0	0	0.841	0.847
HMOX1	VEGFA	9606.ENSP00000216117	9606.ENSP00000478570	0	0	0	0	0	0	0	0.867	0.867
HMOX1	IL10	9606.ENSP00000216117	9606.ENSP00000412237	0	0	0	0	0	0	0	0.867	0.868
HMOX1	IL4	9606.ENSP00000216117	9606.ENSP00000231449	0	0	0	0	0	0	0.900	0.475	0.945
HMOX1	MAPK14	9606.ENSP00000216117	9606.ENSP00000229795	0	0	0	0	0	0	0.900	0.735	0.972
HMOX1	JUN	9606.ENSP00000216117	9606.ENSP00000360266	0	0	0	0	0	0	0.900	0.784	0.977
HSPB1	MAPK1	9606.ENSP00000248553	9606.ENSP00000215832	0	0	0	0	0	0.185	0	0.788	0.820
HSPB1	MMP2	9606.ENSP00000248553	9606.ENSP00000219070	0	0	0	0	0.086	0	0	0.615	0.633
HSPB1	IFNG	9606.ENSP00000248553	9606.ENSP00000229135	0	0	0	0	0	0	0	0.524	0.524
HSPB1	MAPK14	9606.ENSP00000248553	9606.ENSP00000229795	0	0	0	0	0	0.432	0.900	0.846	0.990
HSPB1	MAPK10	9606.ENSP00000248553	9606.ENSP00000352157	0	0	0	0	0	0.159	0	0.390	0.465
HSPB1	SOD1	9606.ENSP00000248553	9606.ENSP00000270142	0	0	0	0	0.076	0	0	0.476	0.495
HSPB1	IL6	9606.ENSP00000248553	9606.ENSP00000385675	0	0	0	0	0	0	0	0.511	0.511
HSPB1	VEGFA	9606.ENSP00000248553	9606.ENSP00000478570	0	0	0	0	0.049	0.132	0	0.476	0.529
HSPB1	IKBKB	9606.ENSP00000248553	9606.ENSP00000430684	0	0	0	0	0	0.402	0	0.288	0.556
HSPB1	JUN	9606.ENSP00000248553	9606.ENSP00000360266	0	0	0	0	0.062	0	0	0.571	0.580
HSPB1	MMP9	9606.ENSP00000248553	9606.ENSP00000361405	0	0	0	0	0	0	0	0.600	0.600
HSPB1	MAPK3	9606.ENSP00000248553	9606.ENSP00000263025	0	0	0	0	0	0.260	0	0.595	0.687
HSPB1	MAPK8	9606.ENSP00000248553	9606.ENSP00000378974	0	0	0	0	0	0.159	0	0.648	0.691
HSPB1	PRKCD	9606.ENSP00000248553	9606.ENSP00000378217	0	0	0	0	0	0.472	0	0.596	0.777
HTR3A	SLC6A2	9606.ENSP00000347754	9606.ENSP00000219833	0	0	0	0	0	0	0	0.454	0.454
HTR3A	OPRD1	9606.ENSP00000347754	9606.ENSP00000234961	0	0	0	0	0.062	0.047	0	0.669	0.678
HTR3A	SLC6A4	9606.ENSP00000347754	9606.ENSP00000261707	0	0	0	0	0	0	0	0.816	0.816
HTR3A	SLC6A3	9606.ENSP00000347754	9606.ENSP00000270349	0	0	0	0	0	0	0	0.482	0.482
HTR3A	MAOA	9606.ENSP00000347754	9606.ENSP00000340684	0	0	0	0	0	0	0	0.583	0.583
HTR3A	MAOB	9606.ENSP00000347754	9606.ENSP00000367309	0	0	0	0	0	0	0	0.457	0.457
HTR3A	OPRM1	9606.ENSP00000347754	9606.ENSP00000394624	0	0	0	0	0	0.047	0	0.672	0.674
ICAM1	MAPK1	9606.ENSP00000264832	9606.ENSP00000215832	0	0	0	0	0	0	0	0.723	0.723
ICAM1	MMP2	9606.ENSP00000264832	9606.ENSP00000219070	0	0	0	0	0	0	0	0.743	0.743
ICAM1	PLAT	9606.ENSP00000264832	9606.ENSP00000220809	0	0	0	0	0	0	0	0.481	0.481
ICAM1	SERPINE1	9606.ENSP00000264832	9606.ENSP00000223095	0	0	0	0	0.088	0	0	0.683	0.698
ICAM1	IL2	9606.ENSP00000264832	9606.ENSP00000226730	0	0	0	0	0	0	0	0.834	0.834
ICAM1	IFNG	9606.ENSP00000264832	9606.ENSP00000229135	0	0	0	0	0	0	0	0.870	0.870
ICAM1	MAPK14	9606.ENSP00000264832	9606.ENSP00000229795	0	0	0	0	0	0	0	0.655	0.655
ICAM1	IL4	9606.ENSP00000264832	9606.ENSP00000231449	0	0	0	0	0	0	0	0.862	0.862
ICAM1	MAPK3	9606.ENSP00000264832	9606.ENSP00000263025	0	0	0	0	0	0	0	0.637	0.637
ICAM1	IL1B	9606.ENSP00000264832	9606.ENSP00000263341	0	0	0	0	0.154	0	0	0.916	0.926
ICAM1	MAPK10	9606.ENSP00000264832	9606.ENSP00000352157	0	0	0	0	0	0	0	0.452	0.452
ICAM1	IKBKB	9606.ENSP00000264832	9606.ENSP00000430684	0	0	0	0	0.061	0	0	0.450	0.461
ICAM1	NOS2	9606.ENSP00000264832	9606.ENSP00000327251	0	0	0	0	0	0.061	0	0.544	0.554
ICAM1	MMP1	9606.ENSP00000264832	9606.ENSP00000322788	0	0	0	0	0.088	0	0	0.575	0.596
ICAM1	THBD	9606.ENSP00000264832	9606.ENSP00000366307	0	0	0	0	0.106	0	0	0.658	0.681
ICAM1	PTGS2	9606.ENSP00000264832	9606.ENSP00000356438	0	0	0	0	0.123	0	0	0.677	0.705
ICAM1	PPARG	9606.ENSP00000264832	9606.ENSP00000287820	0	0	0	0	0.061	0	0	0.698	0.705
ICAM1	RELA	9606.ENSP00000264832	9606.ENSP00000384273	0	0	0	0	0.065	0.417	0	0.554	0.735
ICAM1	MMP9	9606.ENSP00000264832	9606.ENSP00000361405	0	0	0	0	0.093	0	0	0.722	0.737
ICAM1	JUN	9606.ENSP00000264832	9606.ENSP00000360266	0	0	0	0	0	0	0	0.755	0.755
ICAM1	MAPK8	9606.ENSP00000264832	9606.ENSP00000378974	0	0	0	0	0	0	0	0.777	0.777
ICAM1	VEGFA	9606.ENSP00000264832	9606.ENSP00000478570	0	0	0	0	0	0	0	0.890	0.890
ICAM1	IL6	9606.ENSP00000264832	9606.ENSP00000385675	0	0	0	0	0.152	0	0	0.947	0.953
ICAM1	SELE	9606.ENSP00000264832	9606.ENSP00000331736	0	0	0	0	0.058	0	0	0.953	0.954
ICAM1	IL10	9606.ENSP00000264832	9606.ENSP00000412237	0	0	0	0	0	0	0.900	0.858	0.985
IFNG	MAPK1	9606.ENSP00000229135	9606.ENSP00000215832	0	0	0	0	0	0	0	0.462	0.462
IFNG	MMP2	9606.ENSP00000229135	9606.ENSP00000219070	0	0	0	0	0	0	0	0.638	0.638
IFNG	SERPINE1	9606.ENSP00000229135	9606.ENSP00000223095	0	0	0	0	0	0	0	0.471	0.471
IFNG	IL2	9606.ENSP00000229135	9606.ENSP00000226730	0	0	0	0	0.087	0	0	0.935	0.938
IFNG	MMP1	9606.ENSP00000229135	9606.ENSP00000322788	0	0	0	0	0.054	0	0	0.400	0.408
IFNG	PPARG	9606.ENSP00000229135	9606.ENSP00000287820	0	0	0	0	0	0	0	0.449	0.449
IFNG	MAPK3	9606.ENSP00000229135	9606.ENSP00000263025	0	0	0	0	0	0	0	0.481	0.481
IFNG	MAPK8	9606.ENSP00000229135	9606.ENSP00000378974	0	0	0	0	0	0	0	0.517	0.517
IFNG	PTGS2	9606.ENSP00000229135	9606.ENSP00000356438	0	0	0	0	0	0	0	0.594	0.594
IFNG	MAPK14	9606.ENSP00000229135	9606.ENSP00000229795	0	0	0	0	0	0	0	0.603	0.603
IFNG	VEGFA	9606.ENSP00000229135	9606.ENSP00000478570	0	0	0	0	0	0	0	0.669	0.669
IFNG	SELE	9606.ENSP00000229135	9606.ENSP00000331736	0	0	0	0	0	0	0	0.713	0.713
IFNG	MMP9	9606.ENSP00000229135	9606.ENSP00000361405	0	0	0	0	0	0	0	0.735	0.735
IFNG	NOS2	9606.ENSP00000229135	9606.ENSP00000327251	0	0	0	0	0	0	0	0.836	0.836
IFNG	IL1B	9606.ENSP00000229135	9606.ENSP00000263341	0	0	0	0	0.082	0	0	0.898	0.902
IFNG	PRKCD	9606.ENSP00000229135	9606.ENSP00000378217	0	0	0	0	0	0	0.900	0.187	0.915
IFNG	IL4	9606.ENSP00000229135	9606.ENSP00000231449	0	0	0	0	0	0	0	0.921	0.921
IFNG	IL6	9606.ENSP00000229135	9606.ENSP00000385675	0	0	0	0	0.064	0	0	0.937	0.939
IFNG	IL10	9606.ENSP00000229135	9606.ENSP00000412237	0	0	0	0	0.064	0	0	0.944	0.946
IFNG	JUN	9606.ENSP00000229135	9606.ENSP00000360266	0	0	0	0	0	0	0.900	0.518	0.949
IFNG	RELA	9606.ENSP00000229135	9606.ENSP00000384273	0	0	0	0	0	0	0.900	0.614	0.959
IKBKB	MAPK14	9606.ENSP00000430684	9606.ENSP00000229795	0	0	0	0.648	0	0.574	0	0.447	0.637
IKBKB	IL1B	9606.ENSP00000430684	9606.ENSP00000263341	0	0	0	0	0	0.059	0	0.628	0.634
IKBKB	PRKCB	9606.ENSP00000430684	9606.ENSP00000305355	0	0	0	0.565	0	0.697	0.900	0.297	0.972
IKBKB	PTGS2	9606.ENSP00000430684	9606.ENSP00000356438	0	0	0	0	0.064	0.058	0	0.477	0.498
IKBKB	JUN	9606.ENSP00000430684	9606.ENSP00000360266	0	0	0	0	0	0.374	0	0.578	0.725
IKBKB	PRKCD	9606.ENSP00000430684	9606.ENSP00000378217	0	0	0	0.568	0.062	0.356	0	0.230	0.424
IKBKB	RELA	9606.ENSP00000430684	9606.ENSP00000384273	0	0	0	0	0.063	0.871	0.900	0.831	0.997
IKBKB	IL6	9606.ENSP00000430684	9606.ENSP00000385675	0	0	0	0	0.048	0	0	0.794	0.796
IKBKB	PRKCA	9606.ENSP00000430684	9606.ENSP00000408695	0	0	0	0.567	0	0.358	0.900	0.268	0.939
IKBKB	IL10	9606.ENSP00000430684	9606.ENSP00000412237	0	0	0	0	0	0.079	0	0.441	0.463
IKBKB	VEGFA	9606.ENSP00000430684	9606.ENSP00000478570	0	0	0	0	0.064	0	0	0.593	0.603
IL10	MAPK1	9606.ENSP00000412237	9606.ENSP00000215832	0	0	0	0	0	0	0	0.777	0.777
IL10	MMP2	9606.ENSP00000412237	9606.ENSP00000219070	0	0	0	0	0	0	0	0.584	0.584
IL10	SERPINE1	9606.ENSP00000412237	9606.ENSP00000223095	0	0	0	0	0	0	0	0.578	0.578
IL10	IL2	9606.ENSP00000412237	9606.ENSP00000226730	0	0	0	0	0	0	0	0.956	0.957
IL10	MAPK14	9606.ENSP00000412237	9606.ENSP00000229795	0	0	0	0	0	0	0	0.754	0.754
IL10	IL4	9606.ENSP00000412237	9606.ENSP00000231449	0	0	0	0	0	0	0	0.972	0.972
IL10	NR3C1	9606.ENSP00000412237	9606.ENSP00000231509	0	0	0	0	0	0.328	0	0.671	0.770
IL10	MAPK3	9606.ENSP00000412237	9606.ENSP00000263025	0	0	0	0	0	0	0	0.656	0.656
IL10	IL1B	9606.ENSP00000412237	9606.ENSP00000263341	0	0	0	0	0.085	0	0.900	0.960	0.996
IL10	SOD1	9606.ENSP00000412237	9606.ENSP00000270142	0	0	0	0	0	0	0	0.433	0.433
IL10	PPARG	9606.ENSP00000412237	9606.ENSP00000287820	0	0	0	0	0	0	0	0.556	0.556
IL10	MMP1	9606.ENSP00000412237	9606.ENSP00000322788	0	0	0	0	0.052	0	0	0.550	0.555
IL10	NOS2	9606.ENSP00000412237	9606.ENSP00000327251	0	0	0	0	0	0	0	0.696	0.696
IL10	SELE	9606.ENSP00000412237	9606.ENSP00000331736	0	0	0	0	0.049	0	0	0.802	0.803
IL10	MAPK10	9606.ENSP00000412237	9606.ENSP00000352157	0	0	0	0	0	0	0	0.495	0.495
IL10	PTGS1	9606.ENSP00000412237	9606.ENSP00000354612	0	0	0	0	0.050	0	0	0.419	0.425
IL10	PTGS2	9606.ENSP00000412237	9606.ENSP00000356438	0	0	0	0	0.061	0	0	0.831	0.836
IL10	JUN	9606.ENSP00000412237	9606.ENSP00000360266	0	0	0	0	0	0	0	0.759	0.760
IL10	MMP9	9606.ENSP00000412237	9606.ENSP00000361405	0	0	0	0	0	0	0	0.831	0.831
IL10	THBD	9606.ENSP00000412237	9606.ENSP00000366307	0	0	0	0	0	0	0	0.526	0.526
IL10	MAPK8	9606.ENSP00000412237	9606.ENSP00000378974	0	0	0	0	0	0	0	0.674	0.674
IL10	RELA	9606.ENSP00000412237	9606.ENSP00000384273	0	0	0	0	0	0	0	0.547	0.547
IL10	IL6	9606.ENSP00000412237	9606.ENSP00000385675	0	0	0	0	0.077	0	0.900	0.974	0.997
IL10	VEGFA	9606.ENSP00000412237	9606.ENSP00000478570	0	0	0	0	0	0	0	0.884	0.885
IL1B	MAPK1	9606.ENSP00000263341	9606.ENSP00000215832	0	0	0	0	0	0	0	0.794	0.794
IL1B	MMP2	9606.ENSP00000263341	9606.ENSP00000219070	0	0	0	0	0	0.379	0	0.802	0.872
IL1B	PLAT	9606.ENSP00000263341	9606.ENSP00000220809	0	0	0	0	0	0	0	0.411	0.410
IL1B	SERPINE1	9606.ENSP00000263341	9606.ENSP00000223095	0	0	0	0	0.063	0	0	0.580	0.589
IL1B	IL2	9606.ENSP00000263341	9606.ENSP00000226730	0	0	0	0	0	0	0	0.900	0.900
IL1B	MAPK14	9606.ENSP00000263341	9606.ENSP00000229795	0	0	0	0	0	0	0.900	0.790	0.978
IL1B	IL4	9606.ENSP00000263341	9606.ENSP00000231449	0	0	0	0	0	0	0.900	0.916	0.991
IL1B	NR3C1	9606.ENSP00000263341	9606.ENSP00000231509	0	0	0	0	0	0	0	0.529	0.529
IL1B	LYZ	9606.ENSP00000263341	9606.ENSP00000261267	0	0	0	0	0.130	0	0	0.354	0.414
IL1B	SLC6A4	9606.ENSP00000263341	9606.ENSP00000261707	0	0	0	0	0	0	0	0.610	0.610
IL1B	MAPK3	9606.ENSP00000263341	9606.ENSP00000263025	0	0	0	0	0	0	0	0.670	0.670
IL1B	THBD	9606.ENSP00000263341	9606.ENSP00000366307	0	0	0	0	0.153	0	0	0.413	0.481
IL1B	SOD1	9606.ENSP00000263341	9606.ENSP00000270142	0	0	0	0	0	0	0	0.518	0.518
IL1B	OPRM1	9606.ENSP00000263341	9606.ENSP00000394624	0	0	0	0	0	0	0	0.624	0.624
IL1B	PPARA	9606.ENSP00000263341	9606.ENSP00000385523	0	0	0	0	0	0	0	0.650	0.650
IL1B	MAPK8	9606.ENSP00000263341	9606.ENSP00000378974	0	0	0	0	0	0	0	0.733	0.733
IL1B	PTGS1	9606.ENSP00000263341	9606.ENSP00000354612	0	0	0	0	0.156	0	0	0.723	0.756
IL1B	PPARG	9606.ENSP00000263341	9606.ENSP00000287820	0	0	0	0	0.061	0	0	0.789	0.794
IL1B	SELE	9606.ENSP00000263341	9606.ENSP00000331736	0	0	0	0	0.061	0	0	0.794	0.799
IL1B	NOS2	9606.ENSP00000263341	9606.ENSP00000327251	0	0	0	0	0.066	0	0	0.845	0.850
IL1B	MMP1	9606.ENSP00000263341	9606.ENSP00000322788	0	0	0	0	0.128	0	0	0.845	0.859
IL1B	VEGFA	9606.ENSP00000263341	9606.ENSP00000478570	0	0	0	0	0	0	0	0.877	0.877
IL1B	MMP9	9606.ENSP00000263341	9606.ENSP00000361405	0	0	0	0	0.200	0	0	0.895	0.913
IL1B	RELA	9606.ENSP00000263341	9606.ENSP00000384273	0	0	0	0	0	0	0.900	0.559	0.954
IL1B	JUN	9606.ENSP00000263341	9606.ENSP00000360266	0	0	0	0	0.052	0	0.800	0.820	0.963
IL1B	PTGS2	9606.ENSP00000263341	9606.ENSP00000356438	0	0	0	0	0.561	0	0	0.943	0.974
IL1B	IL6	9606.ENSP00000263341	9606.ENSP00000385675	0	0	0	0	0.430	0	0	0.973	0.984
IL2	MAPK1	9606.ENSP00000226730	9606.ENSP00000215832	0	0	0	0	0	0	0.900	0.559	0.954
IL2	MMP2	9606.ENSP00000226730	9606.ENSP00000219070	0	0	0	0	0	0	0	0.440	0.440
IL2	NR3C1	9606.ENSP00000226730	9606.ENSP00000231509	0	0	0	0	0	0	0	0.473	0.473
IL2	NOS2	9606.ENSP00000226730	9606.ENSP00000327251	0	0	0	0	0	0	0	0.486	0.486
IL2	PTGER3	9606.ENSP00000226730	9606.ENSP00000349003	0	0	0	0	0	0	0	0.527	0.527
IL2	ODC1	9606.ENSP00000226730	9606.ENSP00000234111	0	0	0	0	0	0	0	0.555	0.555
IL2	MMP9	9606.ENSP00000226730	9606.ENSP00000361405	0	0	0	0	0	0	0	0.556	0.556
IL2	SELE	9606.ENSP00000226730	9606.ENSP00000331736	0	0	0	0	0	0	0	0.575	0.575
IL2	PTGS2	9606.ENSP00000226730	9606.ENSP00000356438	0	0	0	0	0	0	0	0.577	0.577
IL2	VEGFA	9606.ENSP00000226730	9606.ENSP00000478570	0	0	0	0	0	0	0	0.733	0.733
IL2	PRKCB	9606.ENSP00000226730	9606.ENSP00000305355	0	0	0	0	0	0	0.900	0.227	0.919
IL2	MAPK14	9606.ENSP00000226730	9606.ENSP00000229795	0	0	0	0	0	0	0.900	0.440	0.941
IL2	MAPK3	9606.ENSP00000226730	9606.ENSP00000263025	0	0	0	0	0	0	0.900	0.572	0.955
IL2	IL6	9606.ENSP00000226730	9606.ENSP00000385675	0	0	0	0	0	0	0	0.958	0.959
IL2	IL4	9606.ENSP00000226730	9606.ENSP00000231449	0	0	0	0	0.062	0	0	0.963	0.964
IL2	JUN	9606.ENSP00000226730	9606.ENSP00000360266	0	0	0	0	0	0.313	0.900	0.621	0.971
IL2	MAPK8	9606.ENSP00000226730	9606.ENSP00000378974	0	0	0	0	0	0	0.900	0.769	0.975
IL2	RELA	9606.ENSP00000226730	9606.ENSP00000384273	0	0	0	0	0	0.342	0.900	0.694	0.978
IL4	MAPK1	9606.ENSP00000231449	9606.ENSP00000215832	0	0	0	0	0	0	0	0.550	0.550
IL4	MMP2	9606.ENSP00000231449	9606.ENSP00000219070	0	0	0	0	0	0	0	0.473	0.473
IL4	SERPINE1	9606.ENSP00000231449	9606.ENSP00000223095	0	0	0	0	0	0	0	0.420	0.420
IL4	MAPK14	9606.ENSP00000231449	9606.ENSP00000229795	0	0	0	0	0	0	0.900	0.641	0.962
IL4	NR3C1	9606.ENSP00000231449	9606.ENSP00000231509	0	0	0	0	0	0	0	0.473	0.473
IL4	PPARG	9606.ENSP00000231449	9606.ENSP00000287820	0	0	0	0	0.062	0	0	0.510	0.520
IL4	ODC1	9606.ENSP00000231449	9606.ENSP00000234111	0	0	0	0	0	0	0	0.527	0.527
IL4	MAPK3	9606.ENSP00000231449	9606.ENSP00000263025	0	0	0	0	0	0	0	0.563	0.563
IL4	OPRM1	9606.ENSP00000231449	9606.ENSP00000394624	0	0	0	0	0	0	0	0.586	0.586
IL4	MAPK8	9606.ENSP00000231449	9606.ENSP00000378974	0	0	0	0	0	0	0	0.591	0.591
IL4	PTGS1	9606.ENSP00000231449	9606.ENSP00000354612	0	0	0	0	0.058	0	0	0.588	0.596
IL4	THBD	9606.ENSP00000231449	9606.ENSP00000366307	0	0	0	0	0	0	0	0.642	0.642
IL4	MMP9	9606.ENSP00000231449	9606.ENSP00000361405	0	0	0	0	0.062	0	0	0.641	0.648
IL4	NOS2	9606.ENSP00000231449	9606.ENSP00000327251	0	0	0	0	0.064	0	0	0.651	0.660
IL4	MMP1	9606.ENSP00000231449	9606.ENSP00000322788	0	0	0	0	0	0	0	0.685	0.685
IL4	VEGFA	9606.ENSP00000231449	9606.ENSP00000478570	0	0	0	0	0	0	0	0.726	0.726
IL4	SELE	9606.ENSP00000231449	9606.ENSP00000331736	0	0	0	0	0.055	0	0	0.739	0.743
IL4	PTGS2	9606.ENSP00000231449	9606.ENSP00000356438	0	0	0	0	0.062	0	0	0.795	0.800
IL4	MAOA	9606.ENSP00000231449	9606.ENSP00000340684	0	0	0	0	0	0	0.900	0.116	0.907
IL4	RELA	9606.ENSP00000231449	9606.ENSP00000384273	0	0	0	0	0	0	0.900	0.451	0.942
IL4	JUN	9606.ENSP00000231449	9606.ENSP00000360266	0	0	0	0	0	0	0.900	0.559	0.954
IL4	IL6	9606.ENSP00000231449	9606.ENSP00000385675	0	0	0	0	0	0	0.900	0.968	0.996
IL6	MAPK1	9606.ENSP00000385675	9606.ENSP00000215832	0	0	0	0	0	0	0.900	0.834	0.982
IL6	MMP2	9606.ENSP00000385675	9606.ENSP00000219070	0	0	0	0	0.076	0	0	0.816	0.823
IL6	PLAT	9606.ENSP00000385675	9606.ENSP00000220809	0	0	0	0	0.076	0	0	0.529	0.546
IL6	PON1	9606.ENSP00000385675	9606.ENSP00000222381	0	0	0	0	0	0	0	0.708	0.708
IL6	SERPINE1	9606.ENSP00000385675	9606.ENSP00000223095	0	0	0	0	0.159	0	0	0.789	0.815
IL6	MAPK14	9606.ENSP00000385675	9606.ENSP00000229795	0	0	0	0	0	0	0	0.835	0.835
IL6	NR3C1	9606.ENSP00000385675	9606.ENSP00000231509	0	0	0	0	0	0	0	0.646	0.646
IL6	OPRD1	9606.ENSP00000385675	9606.ENSP00000234961	0	0	0	0	0	0	0	0.417	0.416
IL6	SLC6A4	9606.ENSP00000385675	9606.ENSP00000261707	0	0	0	0	0	0	0	0.419	0.418
IL6	MAPK3	9606.ENSP00000385675	9606.ENSP00000263025	0	0	0	0	0	0	0.900	0.771	0.976
IL6	SOD1	9606.ENSP00000385675	9606.ENSP00000270142	0	0	0	0	0	0	0	0.541	0.541
IL6	PPARG	9606.ENSP00000385675	9606.ENSP00000287820	0	0	0	0	0	0	0	0.812	0.812
IL6	MMP1	9606.ENSP00000385675	9606.ENSP00000322788	0	0	0	0	0.154	0	0	0.814	0.836
IL6	NOS2	9606.ENSP00000385675	9606.ENSP00000327251	0	0	0	0	0.063	0	0	0.735	0.741
IL6	SELE	9606.ENSP00000385675	9606.ENSP00000331736	0	0	0	0	0.120	0	0	0.790	0.807
IL6	PTGER3	9606.ENSP00000385675	9606.ENSP00000349003	0	0	0	0	0	0	0	0.460	0.460
IL6	MAPK10	9606.ENSP00000385675	9606.ENSP00000352157	0	0	0	0	0	0	0	0.636	0.636
IL6	PTGS1	9606.ENSP00000385675	9606.ENSP00000354612	0	0	0	0	0.094	0	0	0.530	0.556
IL6	PTGS2	9606.ENSP00000385675	9606.ENSP00000356438	0	0	0	0	0.314	0	0	0.922	0.945
IL6	JUN	9606.ENSP00000385675	9606.ENSP00000360266	0	0	0	0	0.053	0	0.900	0.850	0.984
IL6	MMP9	9606.ENSP00000385675	9606.ENSP00000361405	0	0	0	0	0.074	0	0	0.920	0.923
IL6	THBD	9606.ENSP00000385675	9606.ENSP00000366307	0	0	0	0	0.098	0	0	0.630	0.651
IL6	MAPK8	9606.ENSP00000385675	9606.ENSP00000378974	0	0	0	0	0	0	0	0.885	0.885
IL6	RELA	9606.ENSP00000385675	9606.ENSP00000384273	0	0	0	0	0	0.223	0.900	0.804	0.983
IL6	PPARA	9606.ENSP00000385675	9606.ENSP00000385523	0	0	0	0	0	0	0	0.517	0.517
IL6	PRKCA	9606.ENSP00000385675	9606.ENSP00000408695	0	0	0	0	0	0	0	0.558	0.558
IL6	OPRM1	9606.ENSP00000385675	9606.ENSP00000394624	0	0	0	0	0	0	0	0.655	0.655
IL6	VEGFA	9606.ENSP00000385675	9606.ENSP00000478570	0	0	0	0	0.063	0	0	0.957	0.959
JUN	MAPK1	9606.ENSP00000360266	9606.ENSP00000215832	0	0	0	0	0	0.411	0.900	0.952	0.996
JUN	MMP2	9606.ENSP00000360266	9606.ENSP00000219070	0	0	0	0	0	0	0	0.640	0.640
JUN	SERPINE1	9606.ENSP00000360266	9606.ENSP00000223095	0	0	0	0	0.073	0	0	0.533	0.548
JUN	MAPK14	9606.ENSP00000360266	9606.ENSP00000229795	0	0	0	0	0	0.471	0.900	0.918	0.995
JUN	NR3C1	9606.ENSP00000360266	9606.ENSP00000231509	0	0	0	0	0	0.472	0.900	0.739	0.985
JUN	ODC1	9606.ENSP00000360266	9606.ENSP00000234111	0	0	0	0	0	0	0	0.506	0.506
JUN	RAF1	9606.ENSP00000360266	9606.ENSP00000251849	0	0	0	0	0	0.185	0	0.566	0.631
JUN	MAPK3	9606.ENSP00000360266	9606.ENSP00000263025	0	0	0	0	0	0.402	0.900	0.929	0.995
JUN	SOD1	9606.ENSP00000360266	9606.ENSP00000270142	0	0	0	0	0	0	0	0.461	0.461
JUN	PPARG	9606.ENSP00000360266	9606.ENSP00000287820	0	0	0	0	0	0.144	0.900	0.533	0.956
JUN	MMP1	9606.ENSP00000360266	9606.ENSP00000322788	0	0	0	0	0	0.379	0	0.641	0.767
JUN	NOS2	9606.ENSP00000360266	9606.ENSP00000327251	0	0	0	0	0	0	0.900	0.584	0.956
JUN	SELE	9606.ENSP00000360266	9606.ENSP00000331736	0	0	0	0	0	0	0	0.440	0.440
JUN	MAPK10	9606.ENSP00000360266	9606.ENSP00000352157	0	0	0	0	0	0.788	0.900	0.919	0.998
JUN	PTGS2	9606.ENSP00000360266	9606.ENSP00000356438	0	0	0	0	0.066	0	0	0.704	0.711
JUN	PRKCD	9606.ENSP00000360266	9606.ENSP00000378217	0	0	0	0	0	0	0	0.445	0.445
JUN	PRKCA	9606.ENSP00000360266	9606.ENSP00000408695	0	0	0	0	0	0	0	0.513	0.513
JUN	MMP9	9606.ENSP00000360266	9606.ENSP00000361405	0	0	0	0	0	0.313	0	0.850	0.893
JUN	PPARA	9606.ENSP00000360266	9606.ENSP00000385523	0	0	0	0	0	0.082	0.900	0.385	0.938
JUN	RELA	9606.ENSP00000360266	9606.ENSP00000384273	0	0	0	0	0.069	0.457	0.900	0.667	0.980
JUN	VEGFA	9606.ENSP00000360266	9606.ENSP00000478570	0	0	0	0	0.066	0.261	0.900	0.794	0.983
JUN	MAPK8	9606.ENSP00000360266	9606.ENSP00000378974	0	0	0	0	0	0.788	0.900	0.985	0.999
LYZ	MAPK1	9606.ENSP00000261267	9606.ENSP00000215832	0	0	0	0	0	0	0.900	0.186	0.915
LYZ	NOS2	9606.ENSP00000261267	9606.ENSP00000327251	0	0	0	0	0.049	0.336	0	0.164	0.426
LYZ	PRKCD	9606.ENSP00000261267	9606.ENSP00000378217	0	0	0	0	0.084	0	0.900	0.050	0.905
LYZ	MMP9	9606.ENSP00000261267	9606.ENSP00000361405	0	0	0	0	0.134	0	0.900	0.251	0.929
MAOA	SLC6A2	9606.ENSP00000340684	9606.ENSP00000219833	0	0	0	0	0	0	0	0.672	0.672
MAOA	NR3C1	9606.ENSP00000340684	9606.ENSP00000231509	0	0	0	0	0	0.064	0	0.527	0.538
MAOA	SLC6A4	9606.ENSP00000340684	9606.ENSP00000261707	0	0	0	0	0.061	0	0	0.897	0.899
MAOA	SLC6A3	9606.ENSP00000340684	9606.ENSP00000270349	0	0	0	0	0	0	0	0.739	0.739
MAOA	OPRM1	9606.ENSP00000340684	9606.ENSP00000394624	0	0	0	0	0	0	0	0.647	0.647
MAOA	MAOB	9606.ENSP00000340684	9606.ENSP00000367309	0	0	0.448	0.976	0.180	0.685	0.800	0.931	0.945
MAOB	SLC6A2	9606.ENSP00000367309	9606.ENSP00000219833	0	0	0	0	0	0	0	0.494	0.494
MAOB	SLC6A4	9606.ENSP00000367309	9606.ENSP00000261707	0	0	0	0	0.062	0	0	0.670	0.677
MAOB	SLC6A3	9606.ENSP00000367309	9606.ENSP00000270349	0	0	0	0	0	0	0	0.733	0.733
MAPK1	SERPINE1	9606.ENSP00000215832	9606.ENSP00000223095	0	0	0	0	0	0	0	0.458	0.458
MAPK1	NOS2	9606.ENSP00000215832	9606.ENSP00000327251	0	0	0	0	0.050	0	0	0.517	0.521
MAPK1	SOD1	9606.ENSP00000215832	9606.ENSP00000270142	0	0	0	0	0	0.185	0	0.445	0.528
MAPK1	PLAT	9606.ENSP00000215832	9606.ENSP00000220809	0	0	0	0	0.050	0.408	0	0.262	0.549
MAPK1	PPARG	9606.ENSP00000215832	9606.ENSP00000287820	0	0	0	0	0	0.399	0	0.476	0.672
MAPK1	VEGFA	9606.ENSP00000215832	9606.ENSP00000478570	0	0	0	0	0	0	0	0.672	0.672
MAPK1	MMP1	9606.ENSP00000215832	9606.ENSP00000322788	0	0	0	0	0.049	0	0	0.714	0.717
MAPK1	MMP2	9606.ENSP00000215832	9606.ENSP00000219070	0	0	0	0	0.049	0	0	0.743	0.746
MAPK1	PTGS2	9606.ENSP00000215832	9606.ENSP00000356438	0	0	0	0	0	0.266	0	0.678	0.753
MAPK1	MMP9	9606.ENSP00000215832	9606.ENSP00000361405	0	0	0	0	0.049	0	0	0.797	0.799
MAPK1	MAPK14	9606.ENSP00000215832	9606.ENSP00000229795	0	0	0.412	0.926	0.100	0.379	0.800	0.920	0.889
MAPK1	PRKCB	9606.ENSP00000215832	9606.ENSP00000305355	0	0	0	0.590	0.056	0.158	0.900	0.414	0.927
MAPK1	PRKCA	9606.ENSP00000215832	9606.ENSP00000408695	0	0	0	0.594	0.056	0.261	0.900	0.575	0.941
MAPK1	MAPK8	9606.ENSP00000215832	9606.ENSP00000378974	0	0	0.386	0.886	0.081	0.384	0.900	0.980	0.947
MAPK1	PPARA	9606.ENSP00000215832	9606.ENSP00000385523	0	0	0	0	0	0.399	0.900	0.264	0.951
MAPK1	RELA	9606.ENSP00000215832	9606.ENSP00000384273	0	0	0	0	0	0	0.900	0.541	0.952
MAPK1	NR3C1	9606.ENSP00000215832	9606.ENSP00000231509	0	0	0	0	0	0.399	0.900	0.413	0.961
MAPK1	PRKCD	9606.ENSP00000215832	9606.ENSP00000378217	0	0	0	0.589	0.062	0.522	0.900	0.534	0.961
MAPK1	RAF1	9606.ENSP00000215832	9606.ENSP00000251849	0	0	0	0.587	0.064	0.447	0.900	0.888	0.964
MAPK1	MAPK3	9606.ENSP00000215832	9606.ENSP00000263025	0	0	0.446	0.983	0	0.872	0.900	0.951	0.987
MAPK10	MAPK14	9606.ENSP00000352157	9606.ENSP00000229795	0	0	0.347	0.921	0.064	0.052	0.900	0.594	0.910
MAPK10	NR3C1	9606.ENSP00000352157	9606.ENSP00000231509	0	0	0	0	0.051	0	0.900	0.179	0.915
MAPK10	VEGFA	9606.ENSP00000352157	9606.ENSP00000478570	0	0	0	0	0	0	0	0.432	0.432
MAPK10	MMP9	9606.ENSP00000352157	9606.ENSP00000361405	0	0	0	0	0	0	0	0.495	0.495
MAPK10	PTGS2	9606.ENSP00000352157	9606.ENSP00000356438	0	0	0	0	0	0	0	0.662	0.662
MAPK10	PRKCD	9606.ENSP00000352157	9606.ENSP00000378217	0	0	0	0.581	0	0.157	0.800	0.105	0.829
MAPK10	RELA	9606.ENSP00000352157	9606.ENSP00000384273	0	0	0	0	0	0.098	0.800	0.303	0.863
MAPK10	MAPK8	9606.ENSP00000352157	9606.ENSP00000378974	0	0	0.445	0.984	0.061	0	0.900	0.741	0.903
MAPK14	MMP2	9606.ENSP00000229795	9606.ENSP00000219070	0	0	0	0	0.049	0	0	0.656	0.659
MAPK14	SOD1	9606.ENSP00000229795	9606.ENSP00000270142	0	0	0	0	0	0.177	0	0.413	0.496
MAPK14	NOS2	9606.ENSP00000229795	9606.ENSP00000327251	0	0	0	0	0.050	0	0	0.500	0.505
MAPK14	PPARG	9606.ENSP00000229795	9606.ENSP00000287820	0	0	0	0	0	0.073	0	0.573	0.588
MAPK14	MMP1	9606.ENSP00000229795	9606.ENSP00000322788	0	0	0	0	0.049	0	0	0.619	0.622
MAPK14	VEGFA	9606.ENSP00000229795	9606.ENSP00000478570	0	0	0	0	0	0	0	0.661	0.661
MAPK14	MMP9	9606.ENSP00000229795	9606.ENSP00000361405	0	0	0	0	0.049	0	0	0.695	0.698
MAPK14	PTGS2	9606.ENSP00000229795	9606.ENSP00000356438	0	0	0	0	0	0.086	0	0.774	0.785
MAPK14	NR3C1	9606.ENSP00000229795	9606.ENSP00000231509	0	0	0	0	0	0.073	0.900	0.347	0.934
MAPK14	MAPK3	9606.ENSP00000229795	9606.ENSP00000263025	0	0	0.394	0.924	0	0.687	0.800	0.886	0.940
MAPK14	MAPK8	9606.ENSP00000229795	9606.ENSP00000378974	0	0	0.396	0.924	0.064	0.386	0.900	0.937	0.943
MAPK14	RELA	9606.ENSP00000229795	9606.ENSP00000384273	0	0	0	0	0	0.106	0.900	0.465	0.948
MAPK3	MMP2	9606.ENSP00000263025	9606.ENSP00000219070	0	0	0	0	0.049	0	0	0.700	0.702
MAPK3	PLAT	9606.ENSP00000263025	9606.ENSP00000220809	0	0	0	0	0.050	0.432	0	0.380	0.636
MAPK3	SERPINE1	9606.ENSP00000263025	9606.ENSP00000223095	0	0	0	0	0	0	0	0.567	0.567
MAPK3	NR3C1	9606.ENSP00000263025	9606.ENSP00000231509	0	0	0	0	0	0.073	0.900	0.448	0.944
MAPK3	OPRD1	9606.ENSP00000263025	9606.ENSP00000234961	0	0	0	0	0	0	0	0.440	0.440
MAPK3	RAF1	9606.ENSP00000263025	9606.ENSP00000251849	0	0	0	0.586	0.064	0.478	0.900	0.860	0.965
MAPK3	SELE	9606.ENSP00000263025	9606.ENSP00000331736	0	0	0	0	0	0	0	0.444	0.444
MAPK3	OPRM1	9606.ENSP00000263025	9606.ENSP00000394624	0	0	0	0	0	0	0	0.473	0.473
MAPK3	NOS2	9606.ENSP00000263025	9606.ENSP00000327251	0	0	0	0	0.050	0	0	0.500	0.505
MAPK3	MMP1	9606.ENSP00000263025	9606.ENSP00000322788	0	0	0	0	0.049	0	0	0.556	0.559
MAPK3	PPARG	9606.ENSP00000263025	9606.ENSP00000287820	0	0	0	0	0	0.073	0	0.583	0.596
MAPK3	SOD1	9606.ENSP00000263025	9606.ENSP00000270142	0	0	0	0	0.049	0.260	0	0.517	0.631
MAPK3	MMP9	9606.ENSP00000263025	9606.ENSP00000361405	0	0	0	0	0.049	0	0	0.739	0.741
MAPK3	VEGFA	9606.ENSP00000263025	9606.ENSP00000478570	0	0	0	0	0	0	0	0.790	0.790
MAPK3	PTGS2	9606.ENSP00000263025	9606.ENSP00000356438	0	0	0	0	0	0.414	0	0.706	0.821
MAPK3	PRKCB	9606.ENSP00000263025	9606.ENSP00000305355	0	0	0	0.587	0.056	0.158	0.900	0.492	0.930
MAPK3	PRKCA	9606.ENSP00000263025	9606.ENSP00000408695	0	0	0	0.588	0.056	0.261	0.900	0.627	0.943
MAPK3	MAPK8	9606.ENSP00000263025	9606.ENSP00000378974	0	0	0.390	0.874	0.083	0.384	0.900	0.951	0.948
MAPK3	RELA	9606.ENSP00000263025	9606.ENSP00000384273	0	0	0	0	0	0	0.900	0.527	0.950
MAPK3	PPARA	9606.ENSP00000263025	9606.ENSP00000385523	0	0	0	0	0	0.399	0.900	0.342	0.957
MAPK3	PRKCD	9606.ENSP00000263025	9606.ENSP00000378217	0	0	0	0.582	0.062	0.522	0.900	0.572	0.962
MAPK8	MMP2	9606.ENSP00000378974	9606.ENSP00000219070	0	0	0	0	0	0	0	0.812	0.813
MAPK8	SERPINE1	9606.ENSP00000378974	9606.ENSP00000223095	0	0	0	0	0	0	0	0.720	0.720
MAPK8	NR3C1	9606.ENSP00000378974	9606.ENSP00000231509	0	0	0	0	0.054	0.379	0.900	0.476	0.965
MAPK8	RAF1	9606.ENSP00000378974	9606.ENSP00000251849	0	0	0	0.581	0	0.128	0	0.767	0.404
MAPK8	SOD1	9606.ENSP00000378974	9606.ENSP00000270142	0	0	0	0	0.042	0	0	0.734	0.734
MAPK8	PPARG	9606.ENSP00000378974	9606.ENSP00000287820	0	0	0	0	0	0.379	0	0.722	0.820
MAPK8	PRKCB	9606.ENSP00000378974	9606.ENSP00000305355	0	0	0	0.576	0.049	0	0.900	0.478	0.920
MAPK8	MMP1	9606.ENSP00000378974	9606.ENSP00000322788	0	0	0	0	0	0	0	0.755	0.756
MAPK8	NOS2	9606.ENSP00000378974	9606.ENSP00000327251	0	0	0	0	0.055	0	0	0.574	0.580
MAPK8	SELE	9606.ENSP00000378974	9606.ENSP00000331736	0	0	0	0	0	0	0	0.480	0.480
MAPK8	PTGS2	9606.ENSP00000378974	9606.ENSP00000356438	0	0	0	0	0	0	0	0.840	0.840
MAPK8	MMP9	9606.ENSP00000378974	9606.ENSP00000361405	0	0	0	0	0	0	0	0.833	0.834
MAPK8	PRKCD	9606.ENSP00000378974	9606.ENSP00000378217	0	0	0	0.592	0	0.157	0.800	0.684	0.872
MAPK8	OPRM1	9606.ENSP00000378974	9606.ENSP00000394624	0	0	0	0	0.055	0.076	0	0.591	0.612
MAPK8	VEGFA	9606.ENSP00000378974	9606.ENSP00000478570	0	0	0	0	0	0	0	0.817	0.817
MAPK8	RELA	9606.ENSP00000378974	9606.ENSP00000384273	0	0	0	0	0	0	0.800	0.769	0.952
MMP1	MMP2	9606.ENSP00000322788	9606.ENSP00000219070	0	0	0	0.869	0.154	0	0.900	0.921	0.922
MMP1	PLAT	9606.ENSP00000322788	9606.ENSP00000220809	0	0	0	0	0.137	0	0	0.445	0.501
MMP1	SERPINE1	9606.ENSP00000322788	9606.ENSP00000223095	0	0	0	0	0.303	0	0	0.576	0.692
MMP1	PPARG	9606.ENSP00000322788	9606.ENSP00000287820	0	0	0	0	0	0	0	0.567	0.567
MMP1	SELE	9606.ENSP00000322788	9606.ENSP00000331736	0	0	0	0	0.051	0	0	0.473	0.478
MMP1	PTGS2	9606.ENSP00000322788	9606.ENSP00000356438	0	0	0	0	0.138	0	0	0.661	0.696
MMP1	VEGFA	9606.ENSP00000322788	9606.ENSP00000478570	0	0	0	0	0.069	0	0	0.827	0.832
MMP1	MMP9	9606.ENSP00000322788	9606.ENSP00000361405	0	0	0	0.750	0.518	0	0.900	0.910	0.961
MMP2	SELE	9606.ENSP00000219070	9606.ENSP00000331736	0	0	0	0	0	0	0	0.516	0.516
MMP2	RELA	9606.ENSP00000219070	9606.ENSP00000384273	0	0	0	0	0	0.085	0	0.570	0.590
MMP2	PLAT	9606.ENSP00000219070	9606.ENSP00000220809	0	0	0	0	0.158	0	0	0.581	0.632
MMP2	PPARG	9606.ENSP00000219070	9606.ENSP00000287820	0	0	0	0	0.061	0	0	0.650	0.658
MMP2	PTGS2	9606.ENSP00000219070	9606.ENSP00000356438	0	0	0	0	0.066	0	0	0.696	0.704
MMP2	SERPINE1	9606.ENSP00000219070	9606.ENSP00000223095	0	0	0	0	0.213	0	0	0.669	0.728
MMP2	MMP9	9606.ENSP00000219070	9606.ENSP00000361405	0	0	0	0.929	0.061	0	0.900	0.958	0.908
MMP2	VEGFA	9606.ENSP00000219070	9606.ENSP00000478570	0	0	0	0	0.065	0	0.800	0.899	0.979
MMP9	PLAT	9606.ENSP00000361405	9606.ENSP00000220809	0	0	0	0	0	0	0	0.817	0.817
MMP9	SERPINE1	9606.ENSP00000361405	9606.ENSP00000223095	0	0	0	0	0.061	0	0	0.707	0.714
MMP9	SOD1	9606.ENSP00000361405	9606.ENSP00000270142	0	0	0	0	0	0	0	0.420	0.420
MMP9	PPARG	9606.ENSP00000361405	9606.ENSP00000287820	0	0	0	0	0	0	0	0.709	0.709
MMP9	NOS2	9606.ENSP00000361405	9606.ENSP00000327251	0	0	0	0	0.064	0	0	0.519	0.530
MMP9	SELE	9606.ENSP00000361405	9606.ENSP00000331736	0	0	0	0	0	0	0	0.644	0.644
MMP9	PTGER3	9606.ENSP00000361405	9606.ENSP00000349003	0	0	0	0	0	0.064	0	0.569	0.579
MMP9	PTGS2	9606.ENSP00000361405	9606.ENSP00000356438	0	0	0	0	0.097	0	0	0.725	0.741
MMP9	THBD	9606.ENSP00000361405	9606.ENSP00000366307	0	0	0	0	0.133	0	0	0.355	0.416
MMP9	RELA	9606.ENSP00000361405	9606.ENSP00000384273	0	0	0	0	0	0.344	0	0.683	0.783
MMP9	VEGFA	9606.ENSP00000361405	9606.ENSP00000478570	0	0	0	0	0	0	0.800	0.946	0.989
NOS2	ODC1	9606.ENSP00000327251	9606.ENSP00000234111	0.043	0	0	0	0.061	0	0	0.653	0.662
NOS2	SOD1	9606.ENSP00000327251	9606.ENSP00000270142	0	0	0	0	0	0	0	0.425	0.425
NOS2	PPARG	9606.ENSP00000327251	9606.ENSP00000287820	0	0	0	0	0.062	0.091	0	0.417	0.459
NOS2	SELE	9606.ENSP00000327251	9606.ENSP00000331736	0	0	0	0	0.062	0	0	0.423	0.435
NOS2	OPRM1	9606.ENSP00000327251	9606.ENSP00000394624	0	0	0	0	0	0	0	0.448	0.448
NOS2	PTGS1	9606.ENSP00000327251	9606.ENSP00000354612	0	0	0	0	0	0.187	0	0.356	0.454
NOS2	VEGFA	9606.ENSP00000327251	9606.ENSP00000478570	0	0	0	0	0.064	0	0	0.527	0.538
NOS2	PTGS2	9606.ENSP00000327251	9606.ENSP00000356438	0	0	0	0	0.063	0.299	0	0.868	0.906
NOS2	PPARA	9606.ENSP00000327251	9606.ENSP00000385523	0	0	0	0	0	0.091	0.900	0.211	0.922
NOS2	RELA	9606.ENSP00000327251	9606.ENSP00000384273	0	0	0	0	0	0.343	0.900	0.327	0.951
NR3C1	VEGFA	9606.ENSP00000231509	9606.ENSP00000478570	0	0	0	0	0	0	0	0.470	0.470
NR3C1	PTGS2	9606.ENSP00000231509	9606.ENSP00000356438	0	0	0	0	0.069	0.050	0	0.475	0.495
NR3C1	RAF1	9606.ENSP00000231509	9606.ENSP00000251849	0	0	0	0	0	0.407	0	0.221	0.518
NR3C1	PPARG	9606.ENSP00000231509	9606.ENSP00000287820	0	0	0	0.578	0.060	0.379	0	0.595	0.539
NR3C1	SLC6A4	9606.ENSP00000231509	9606.ENSP00000261707	0	0	0	0	0	0.050	0	0.669	0.672
NR3C1	RELA	9606.ENSP00000231509	9606.ENSP00000384273	0	0	0	0	0	0.393	0.900	0.443	0.963
ODC1	PTGS2	9606.ENSP00000234111	9606.ENSP00000356438	0	0	0	0	0	0	0	0.515	0.515
OPRD1	PRKCA	9606.ENSP00000234961	9606.ENSP00000408695	0	0	0	0	0.063	0.388	0	0.121	0.452
OPRD1	SLC6A4	9606.ENSP00000234961	9606.ENSP00000261707	0	0	0	0	0	0.073	0	0.538	0.553
OPRD1	SLC6A3	9606.ENSP00000234961	9606.ENSP00000270349	0	0	0	0	0	0.073	0	0.553	0.567
OPRD1	PTGER3	9606.ENSP00000234961	9606.ENSP00000349003	0	0	0	0	0	0	0.900	0.316	0.928
OPRD1	OPRM1	9606.ENSP00000234961	9606.ENSP00000394624	0	0	0	0.961	0.069	0.447	0.900	0.832	0.945
OPRM1	SLC6A2	9606.ENSP00000394624	9606.ENSP00000219833	0	0	0	0	0	0.073	0	0.418	0.437
OPRM1	SLC6A4	9606.ENSP00000394624	9606.ENSP00000261707	0	0	0	0	0	0.073	0	0.668	0.679
OPRM1	SLC6A3	9606.ENSP00000394624	9606.ENSP00000270349	0	0	0	0	0	0.073	0	0.668	0.679
OPRM1	PTGER3	9606.ENSP00000394624	9606.ENSP00000349003	0	0	0	0	0	0	0.900	0.335	0.930
OPRM1	VEGFA	9606.ENSP00000394624	9606.ENSP00000478570	0	0	0	0	0	0	0	0.529	0.529
PLAT	SELE	9606.ENSP00000220809	9606.ENSP00000331736	0	0	0	0	0	0	0	0.511	0.511
PLAT	VEGFA	9606.ENSP00000220809	9606.ENSP00000478570	0	0	0	0	0.084	0	0	0.707	0.721
PLAT	THBD	9606.ENSP00000220809	9606.ENSP00000366307	0	0	0	0	0.061	0.157	0	0.707	0.747
PLAT	SERPINE1	9606.ENSP00000220809	9606.ENSP00000223095	0	0	0	0	0.148	0.881	0.900	0.956	0.999
PON1	SERPINE1	9606.ENSP00000222381	9606.ENSP00000223095	0	0	0	0	0	0	0	0.400	0.400
PON1	SOD1	9606.ENSP00000222381	9606.ENSP00000270142	0	0	0	0	0.057	0	0	0.390	0.400
PON1	PPARG	9606.ENSP00000222381	9606.ENSP00000287820	0	0	0	0	0.061	0	0	0.655	0.662
PPARA	PTGS2	9606.ENSP00000385523	9606.ENSP00000356438	0	0	0	0	0	0.050	0	0.686	0.689
PPARA	PRKCD	9606.ENSP00000385523	9606.ENSP00000378217	0	0	0	0	0	0.379	0	0.074	0.400
PPARA	RELA	9606.ENSP00000385523	9606.ENSP00000384273	0	0	0	0	0	0.393	0.900	0.210	0.947
PPARA	PRKCA	9606.ENSP00000385523	9606.ENSP00000408695	0	0	0	0	0	0.379	0	0.214	0.491
PPARG	SERPINE1	9606.ENSP00000287820	9606.ENSP00000223095	0	0	0	0	0.057	0.051	0	0.711	0.719
PPARG	RAF1	9606.ENSP00000287820	9606.ENSP00000251849	0	0	0	0	0	0.085	0	0.491	0.514
PPARG	SOD1	9606.ENSP00000287820	9606.ENSP00000270142	0	0	0	0	0	0	0	0.443	0.443
PPARG	PTGS1	9606.ENSP00000287820	9606.ENSP00000354612	0	0	0	0	0.059	0.050	0	0.407	0.423
PPARG	PRKCA	9606.ENSP00000287820	9606.ENSP00000408695	0	0	0	0	0	0.379	0	0.286	0.537
PPARG	VEGFA	9606.ENSP00000287820	9606.ENSP00000478570	0	0	0	0	0	0	0	0.769	0.769
PPARG	PTGS2	9606.ENSP00000287820	9606.ENSP00000356438	0	0	0	0	0	0.050	0	0.817	0.819
PPARG	RELA	9606.ENSP00000287820	9606.ENSP00000384273	0	0	0	0	0	0.472	0.900	0.348	0.962
PRKCA	RAF1	9606.ENSP00000408695	9606.ENSP00000251849	0	0	0	0.580	0	0.399	0.900	0.421	0.947
PRKCA	SLC6A3	9606.ENSP00000408695	9606.ENSP00000270349	0	0	0	0	0	0	0.800	0.123	0.817
PRKCA	PRKCB	9606.ENSP00000408695	9606.ENSP00000305355	0	0	0	0.981	0	0.390	0.900	0.900	0.937
PRKCA	PRKCD	9606.ENSP00000408695	9606.ENSP00000378217	0	0	0	0.891	0	0	0.900	0.731	0.907
PRKCA	RELA	9606.ENSP00000408695	9606.ENSP00000384273	0	0	0	0	0	0	0.900	0.214	0.918
PRKCA	VEGFA	9606.ENSP00000408695	9606.ENSP00000478570	0	0	0	0	0	0	0	0.627	0.627
PRKCB	RAF1	9606.ENSP00000305355	9606.ENSP00000251849	0	0	0	0.569	0	0.073	0.900	0.249	0.912
PRKCB	SLC6A3	9606.ENSP00000305355	9606.ENSP00000270349	0	0	0	0	0	0	0.800	0.197	0.832
PRKCB	VEGFA	9606.ENSP00000305355	9606.ENSP00000478570	0	0	0	0	0	0	0	0.691	0.691
PRKCB	RELA	9606.ENSP00000305355	9606.ENSP00000384273	0	0	0	0	0	0	0.900	0.222	0.918
PRKCB	PRKCD	9606.ENSP00000305355	9606.ENSP00000378217	0	0	0	0.890	0	0.752	0.900	0.632	0.975
PRKCD	RAF1	9606.ENSP00000378217	9606.ENSP00000251849	0	0	0	0.581	0.065	0.398	0.900	0.166	0.942
PRKCD	RELA	9606.ENSP00000378217	9606.ENSP00000384273	0	0	0	0	0.061	0	0.900	0.220	0.920
PTGER3	PTGS1	9606.ENSP00000349003	9606.ENSP00000354612	0	0	0	0	0	0.056	0	0.577	0.584
PTGER3	VEGFA	9606.ENSP00000349003	9606.ENSP00000478570	0	0	0	0	0	0	0	0.642	0.642
PTGER3	PTGS2	9606.ENSP00000349003	9606.ENSP00000356438	0	0	0	0	0	0.056	0	0.821	0.824
PTGS1	VEGFA	9606.ENSP00000354612	9606.ENSP00000478570	0	0	0	0	0.063	0	0	0.429	0.442
PTGS1	PTGS2	9606.ENSP00000354612	9606.ENSP00000356438	0	0	0.432	0.967	0.140	0.379	0.800	0.956	0.889
PTGS2	SERPINE1	9606.ENSP00000356438	9606.ENSP00000223095	0	0	0	0	0.118	0	0	0.517	0.556
PTGS2	SOD1	9606.ENSP00000356438	9606.ENSP00000270142	0	0	0	0	0.061	0	0	0.467	0.478
PTGS2	SELE	9606.ENSP00000356438	9606.ENSP00000331736	0	0	0	0	0.065	0.051	0	0.527	0.544
PTGS2	RELA	9606.ENSP00000356438	9606.ENSP00000384273	0	0	0	0	0	0	0	0.558	0.558
PTGS2	VEGFA	9606.ENSP00000356438	9606.ENSP00000478570	0	0	0	0	0.082	0	0	0.914	0.918
RAF1	VEGFA	9606.ENSP00000251849	9606.ENSP00000478570	0	0	0	0	0	0	0	0.588	0.588
RAF1	RELA	9606.ENSP00000251849	9606.ENSP00000384273	0	0	0	0	0.112	0	0.900	0.187	0.921
RELA	SELE	9606.ENSP00000384273	9606.ENSP00000331736	0	0	0	0	0	0.328	0	0.416	0.590
RELA	VEGFA	9606.ENSP00000384273	9606.ENSP00000478570	0	0	0	0	0	0.313	0	0.477	0.625
SELE	SERPINE1	9606.ENSP00000331736	9606.ENSP00000223095	0	0	0	0	0.061	0	0	0.670	0.676
SELE	THBD	9606.ENSP00000331736	9606.ENSP00000366307	0	0	0	0	0.076	0	0	0.700	0.710
SELE	VEGFA	9606.ENSP00000331736	9606.ENSP00000478570	0	0	0	0	0	0	0	0.820	0.820
SERPINE1	THBD	9606.ENSP00000223095	9606.ENSP00000366307	0	0	0	0	0.095	0	0	0.738	0.752
SERPINE1	VEGFA	9606.ENSP00000223095	9606.ENSP00000478570	0	0	0	0	0.076	0	0.900	0.821	0.982
SOD1	VEGFA	9606.ENSP00000270142	9606.ENSP00000478570	0	0	0	0	0.063	0	0	0.709	0.716
THBD	VEGFA	9606.ENSP00000366307	9606.ENSP00000478570	0	0	0	0	0.065	0	0	0.530	0.541
