# Supplementary material for: Duhuo Jisheng decoction alleviates neuroinflammation and neuropathic pain by suppressing microglial M1 polarization: a network pharmacology research
Source: J Orthop Surg Res. 2023 Aug 28;18:629. doi: 10.1186/s13018-023-04121-9 (PMC10463324; doi:10.1186/s13018-023-04121-9)
Supplement: Supplementary file 1 — Additional file 1. Table S1: Chemical compounds of 15 herbs in DHJSD. Table S2: Targets of DHJSD and NPs. Table S3: PPI analysis. Table S4. GO enrichment analysis data. Table S5. KEGG pathway enrichment analysis data. Table S6. C-T-P analysis data. Table S7: Molecular docking data. [file 13018_2023_4121_MOESM1_ESM.zip › Supplementary Materials/the data of KEGG pathway enrichment analysis.txt]

ID	Description	GeneRatio	BgRatio	pvalue	p.adjust	qvalue	geneID	Count
hsa04933	AGE-RAGE signaling pathway in diabetic complications	23/81	100/8105	4.66E-26	1.10E-23	3.28E-24	JUN/CASP3/PRKCA/RELA/AKT1/VEGFA/MMP2/MAPK1/IL6/ICAM1/IL1B/CCL2/SELE/CXCL8/PRKCB/THBD/SERPINE1/MAPK8/MAPK14/PRKCD/FN1/MAPK10/MAPK3	23
hsa04657	IL-17 signaling pathway	20/81	94/8105	6.18E-22	7.32E-20	2.18E-20	PTGS2/JUN/CASP3/RELA/FOS/MMP9/MAPK1/IL6/MMP1/IL1B/CCL2/CXCL8/IFNG/CXCL10/IKBKB/MAPK8/MAPK14/IL4/MAPK10/MAPK3	20
hsa05142	Chagas disease	19/81	102/8105	1.11E-19	8.77E-18	2.61E-18	JUN/RELA/AKT1/FOS/MAPK1/IL10/IL6/IL1B/CCL2/CXCL8/IL2/SERPINE1/IFNG/NOS2/IKBKB/MAPK8/MAPK14/MAPK10/MAPK3	19
hsa04668	TNF signaling pathway	19/81	112/8105	7.22E-19	4.28E-17	1.27E-17	PTGS2/JUN/CASP3/RELA/AKT1/FOS/MMP9/MAPK1/IL6/ICAM1/IL1B/CCL2/SELE/CXCL10/IKBKB/MAPK8/MAPK14/MAPK10/MAPK3	19
hsa05418	Fluid shear stress and atherosclerosis	20/81	139/8105	2.34E-18	1.11E-16	3.30E-17	JUN/RELA/AKT1/VEGFA/FOS/MMP2/MMP9/HMOX1/CAV1/ICAM1/IL1B/CCL2/SELE/PLAT/THBD/IFNG/IKBKB/MAPK8/MAPK14/MAPK10	20
hsa05417	Lipid and atherosclerosis	21/81	215/8105	1.00E-15	3.95E-14	1.18E-14	JUN/CASP3/PRKCA/PPARG/RELA/AKT1/FOS/MMP9/MAPK1/IL6/MMP1/ICAM1/IL1B/CCL2/SELE/CXCL8/IKBKB/MAPK8/MAPK14/MAPK10/MAPK3	21
hsa04625	C-type lectin receptor signaling pathway	16/81	104/8105	2.79E-15	9.45E-14	2.81E-14	PTGS2/JUN/RELA/AKT1/MAPK1/IL10/IL6/RAF1/IL1B/IL2/IKBKB/MAPK8/MAPK14/PRKCD/MAPK10/MAPK3	16
hsa05133	Pertussis	14/81	76/8105	1.29E-14	3.71E-13	1.10E-13	JUN/CASP3/RELA/FOS/MAPK1/IL10/IL6/IL1B/CXCL8/NOS2/MAPK8/MAPK14/MAPK10/MAPK3	14
hsa05135	Yersinia infection	17/81	137/8105	1.41E-14	3.71E-13	1.10E-13	JUN/RELA/AKT1/FOS/MAPK1/IL10/IL6/IL1B/CCL2/CXCL8/IL2/IKBKB/MAPK8/MAPK14/FN1/MAPK10/MAPK3	17
hsa04660	T cell receptor signaling pathway	15/81	104/8105	6.06E-14	1.44E-12	4.27E-13	JUN/RELA/AKT1/FOS/MAPK1/IL10/RAF1/IL2/IFNG/IKBKB/MAPK8/MAPK14/IL4/MAPK10/MAPK3	15
hsa04926	Relaxin signaling pathway	16/81	129/8105	9.26E-14	1.99E-12	5.93E-13	JUN/PRKCA/RELA/AKT1/VEGFA/FOS/MMP2/MMP9/MAPK1/RAF1/MMP1/NOS2/MAPK8/MAPK14/MAPK10/MAPK3	16
hsa05161	Hepatitis B	17/81	162/8105	2.38E-13	4.69E-12	1.40E-12	JUN/CASP3/PRKCA/RELA/AKT1/FOS/MMP9/MAPK1/IL6/RAF1/CXCL8/PRKCB/IKBKB/MAPK8/MAPK14/MAPK10/MAPK3	17
hsa05140	Leishmaniasis	13/81	77/8105	4.03E-13	7.34E-12	2.19E-12	PTGS2/JUN/RELA/FOS/MAPK1/IL10/IL1B/PRKCB/IFNG/NOS2/MAPK14/IL4/MAPK3	13
hsa04620	Toll-like receptor signaling pathway	14/81	104/8105	1.20E-12	2.03E-11	6.05E-12	JUN/RELA/AKT1/FOS/MAPK1/IL6/IL1B/CXCL8/CXCL10/IKBKB/MAPK8/MAPK14/MAPK10/MAPK3	14
hsa04659	Th17 cell differentiation	14/81	107/8105	1.80E-12	2.84E-11	8.44E-12	JUN/RELA/FOS/MAPK1/IL6/IL1B/IL2/IFNG/IKBKB/MAPK8/MAPK14/IL4/MAPK10/MAPK3	14
hsa05167	Kaposi sarcoma-associated herpesvirus infection	17/81	193/8105	4.25E-12	6.30E-11	1.87E-11	PTGS2/JUN/CASP3/RELA/AKT1/VEGFA/FOS/MAPK1/IL6/RAF1/ICAM1/CXCL8/IKBKB/MAPK8/MAPK14/MAPK10/MAPK3	17
hsa05171	Coronavirus disease - COVID-19	18/81	232/8105	7.94E-12	1.11E-10	3.29E-11	JUN/PRKCA/RELA/FOS/MAPK1/IL6/MMP1/IL1B/CCL2/CXCL8/PRKCB/IL2/CXCL10/IKBKB/MAPK8/MAPK14/MAPK10/MAPK3	18
hsa05164	Influenza A	16/81	172/8105	8.52E-12	1.12E-10	3.34E-11	CASP3/PRKCA/RELA/AKT1/MAPK1/IL6/RAF1/ICAM1/IL1B/CCL2/CXCL8/PRKCB/IFNG/CXCL10/IKBKB/MAPK3	16
hsa04024	cAMP signaling pathway	17/81	216/8105	2.62E-11	3.27E-10	9.72E-11	CHRM2/ADRB2/JUN/RELA/AKT1/FOS/MAPK1/RAF1/PTGER3/PPARA/MAPK8/DRD2/ADRB1/GRIA2/ADCYAP1/MAPK10/MAPK3	17
hsa04066	HIF-1 signaling pathway	13/81	109/8105	3.98E-11	4.72E-10	1.40E-10	PRKCA/RELA/AKT1/VEGFA/MAPK1/EGF/IL6/HMOX1/PRKCB/SERPINE1/IFNG/NOS2/MAPK3	13
hsa04010	MAPK signaling pathway	19/81	294/8105	4.77E-11	5.38E-10	1.60E-10	JUN/CASP3/PRKCA/RELA/AKT1/VEGFA/FOS/MAPK1/EGF/RAF1/IL1B/PRKCB/HSPB1/ERBB3/IKBKB/MAPK8/MAPK14/MAPK10/MAPK3	19
hsa05163	Human cytomegalovirus infection	17/81	225/8105	5.02E-11	5.41E-10	1.61E-10	PTGS2/CASP3/PRKCA/RELA/AKT1/VEGFA/MAPK1/IL6/RAF1/IL1B/CCL2/PTGER3/CXCL8/PRKCB/IKBKB/MAPK14/MAPK3	17
hsa04658	Th1 and Th2 cell differentiation	12/81	92/8105	8.18E-11	8.43E-10	2.51E-10	JUN/RELA/FOS/MAPK1/IL2/IFNG/IKBKB/MAPK8/MAPK14/IL4/MAPK10/MAPK3	12
hsa05219	Bladder cancer	9/81	41/8105	1.71E-10	1.66E-09	4.93E-10	VEGFA/MMP2/MMP9/MAPK1/EGF/RAF1/MMP1/CXCL8/MAPK3	9
hsa01522	Endocrine resistance	12/81	98/8105	1.75E-10	1.66E-09	4.93E-10	JUN/ESR1/AKT1/FOS/MMP2/MMP9/MAPK1/RAF1/MAPK8/MAPK14/MAPK10/MAPK3	12
hsa05152	Tuberculosis	15/81	180/8105	1.99E-10	1.82E-09	5.41E-10	CASP3/RELA/AKT1/MAPK1/IL10/IL6/RAF1/IL1B/IFNG/CTSD/NOS2/MAPK8/MAPK14/MAPK10/MAPK3	15
hsa04370	VEGF signaling pathway	10/81	59/8105	2.38E-10	2.09E-09	6.21E-10	PTGS2/PRKCA/AKT1/VEGFA/MAPK1/RAF1/PRKCB/HSPB1/MAPK14/MAPK3	10
hsa05146	Amoebiasis	12/81	102/8105	2.81E-10	2.38E-09	7.09E-10	CASP3/PRKCA/RELA/IL10/IL6/IL1B/CXCL8/PRKCB/HSPB1/IFNG/NOS2/FN1	12
hsa04380	Osteoclast differentiation	13/81	128/8105	3.10E-10	2.54E-09	7.55E-10	JUN/PPARG/RELA/AKT1/FOS/MAPK1/IL1B/IFNG/IKBKB/MAPK8/MAPK14/MAPK10/MAPK3	13
hsa04012	ErbB signaling pathway	11/81	85/8105	5.81E-10	4.59E-09	1.37E-09	JUN/PRKCA/AKT1/MAPK1/EGF/RAF1/PRKCB/ERBB3/MAPK8/MAPK10/MAPK3	11
hsa05145	Toxoplasmosis	12/81	112/8105	8.50E-10	6.50E-09	1.93E-09	CASP3/RELA/AKT1/MAPK1/IL10/IFNG/NOS2/IKBKB/MAPK8/MAPK14/MAPK10/MAPK3	12
hsa05235	PD-L1 expression and PD-1 checkpoint pathway in cancer	11/81	89/8105	9.63E-10	7.13E-09	2.12E-09	JUN/RELA/AKT1/FOS/MAPK1/EGF/RAF1/IFNG/IKBKB/MAPK14/MAPK3	11
hsa04726	Serotonergic synapse	12/81	115/8105	1.16E-09	8.32E-09	2.48E-09	PTGS1/PTGS2/SLC6A4/CASP3/PRKCA/MAOB/MAPK1/RAF1/PRKCB/HTR3A/MAOA/MAPK3	12
hsa05205	Proteoglycans in cancer	15/81	205/8105	1.24E-09	8.67E-09	2.58E-09	CASP3/PRKCA/ESR1/AKT1/VEGFA/MMP2/MMP9/MAPK1/RAF1/CAV1/PRKCB/ERBB3/MAPK14/FN1/MAPK3	15
hsa04917	Prolactin signaling pathway	10/81	70/8105	1.37E-09	9.30E-09	2.77E-09	ESR1/RELA/AKT1/FOS/MAPK1/RAF1/MAPK8/MAPK14/MAPK10/MAPK3	10
hsa04912	GnRH signaling pathway	11/81	93/8105	1.56E-09	1.03E-08	3.05E-09	JUN/PRKCA/MMP2/MAPK1/RAF1/PRKCB/MAPK8/MAPK14/PRKCD/MAPK10/MAPK3	11
hsa04071	Sphingolipid signaling pathway	12/81	119/8105	1.73E-09	1.11E-08	3.29E-09	PRKCA/RELA/AKT1/MAPK1/RAF1/PRKCB/CTSD/MAPK8/OPRD1/MAPK14/MAPK10/MAPK3	12
hsa05143	African trypanosomiasis	8/81	37/8105	2.14E-09	1.33E-08	3.97E-09	PRKCA/IL10/IL6/ICAM1/IL1B/SELE/PRKCB/IFNG	8
hsa05231	Choline metabolism in cancer	11/81	98/8105	2.75E-09	1.67E-08	4.97E-09	JUN/PRKCA/AKT1/FOS/MAPK1/EGF/RAF1/PRKCB/MAPK8/MAPK10/MAPK3	11
hsa05212	Pancreatic cancer	10/81	76/8105	3.15E-09	1.87E-08	5.56E-09	RELA/AKT1/VEGFA/MAPK1/EGF/RAF1/IKBKB/MAPK8/MAPK10/MAPK3	10
hsa01521	EGFR tyrosine kinase inhibitor resistance	10/81	79/8105	4.64E-09	2.68E-08	7.99E-09	PRKCA/AKT1/VEGFA/MAPK1/EGF/IL6/RAF1/PRKCB/ERBB3/MAPK3	10
hsa04068	FoxO signaling pathway	12/81	131/8105	5.25E-09	2.96E-08	8.81E-09	AKT1/MAPK1/IL10/EGF/IL6/RAF1/IKBKB/MAPK8/MAPK14/MAPK10/MAPK3/CAT	12
hsa04728	Dopaminergic synapse	12/81	132/8105	5.73E-09	3.16E-08	9.39E-09	PRKCA/MAOB/AKT1/FOS/PRKCB/MAPK8/MAPK14/DRD2/SLC6A3/MAOA/GRIA2/MAPK10	12
hsa04210	Apoptosis	12/81	136/8105	8.06E-09	4.34E-08	1.29E-08	JUN/CASP3/RELA/AKT1/FOS/MAPK1/RAF1/CTSD/IKBKB/MAPK8/MAPK10/MAPK3	12
hsa04915	Estrogen signaling pathway	12/81	138/8105	9.52E-09	5.02E-08	1.49E-08	OPRM1/JUN/ESR1/AKT1/FOS/MMP2/MMP9/MAPK1/RAF1/CTSD/PRKCD/MAPK3	12
hsa05210	Colorectal cancer	10/81	86/8105	1.08E-08	5.56E-08	1.65E-08	JUN/CASP3/AKT1/FOS/MAPK1/EGF/RAF1/MAPK8/MAPK10/MAPK3	10
hsa05170	Human immunodeficiency virus 1 infection	14/81	212/8105	1.77E-08	8.85E-08	2.63E-08	JUN/CASP3/PRKCA/RELA/AKT1/FOS/MAPK1/RAF1/PRKCB/IKBKB/MAPK8/MAPK14/MAPK10/MAPK3	14
hsa05132	Salmonella infection	15/81	249/8105	1.79E-08	8.85E-08	2.63E-08	JUN/CASP3/RELA/AKT1/FOS/MAPK1/IL6/RAF1/IL1B/CXCL8/IKBKB/MAPK8/MAPK14/MAPK10/MAPK3	15
hsa04664	Fc epsilon RI signaling pathway	9/81	68/8105	1.93E-08	9.34E-08	2.78E-08	PRKCA/AKT1/MAPK1/RAF1/MAPK8/MAPK14/IL4/MAPK10/MAPK3	9
hsa04722	Neurotrophin signaling pathway	11/81	119/8105	2.19E-08	1.04E-07	3.08E-08	JUN/RELA/AKT1/MAPK1/RAF1/IKBKB/MAPK8/MAPK14/PRKCD/MAPK10/MAPK3	11
hsa04621	NOD-like receptor signaling pathway	13/81	181/8105	2.23E-08	1.04E-07	3.08E-08	JUN/RELA/MAPK1/IL6/IL1B/CCL2/CXCL8/IKBKB/MAPK8/MAPK14/PRKCD/MAPK10/MAPK3	13
hsa05323	Rheumatoid arthritis	10/81	93/8105	2.33E-08	1.06E-07	3.16E-08	JUN/VEGFA/FOS/IL6/MMP1/ICAM1/IL1B/CCL2/CXCL8/IFNG	10
hsa04932	Non-alcoholic fatty liver disease	12/81	150/8105	2.45E-08	1.10E-07	3.26E-08	JUN/CASP3/RELA/AKT1/FOS/IL6/IL1B/CXCL8/PPARA/IKBKB/MAPK8/MAPK10	12
hsa05144	Malaria	8/81	50/8105	2.68E-08	1.17E-07	3.49E-08	IL10/IL6/ICAM1/IL1B/CCL2/SELE/CXCL8/IFNG	8
hsa05215	Prostate cancer	10/81	97/8105	3.51E-08	1.51E-07	4.50E-08	AR/RELA/AKT1/MMP9/MAPK1/EGF/RAF1/PLAT/IKBKB/MAPK3	10
hsa05130	Pathogenic Escherichia coli infection	13/81	197/8105	6.12E-08	2.59E-07	7.71E-08	JUN/CASP3/RELA/FOS/MAPK1/IL6/IL1B/CXCL8/IKBKB/MAPK8/MAPK14/MAPK10/MAPK3	13
hsa04510	Focal adhesion	13/81	201/8105	7.77E-08	3.23E-07	9.61E-08	JUN/PRKCA/AKT1/VEGFA/MAPK1/EGF/RAF1/CAV1/PRKCB/MAPK8/FN1/MAPK10/MAPK3	13
hsa05415	Diabetic cardiomyopathy	13/81	203/8105	8.73E-08	3.57E-07	1.06E-07	PRKCA/RELA/AKT1/MMP2/MMP9/PRKCB/PPARA/CTSD/MAPK8/MAPK14/PRKCD/MAPK10/GSR	13
hsa04662	B cell receptor signaling pathway	9/81	82/8105	1.03E-07	4.12E-07	1.23E-07	JUN/RELA/AKT1/FOS/MAPK1/RAF1/PRKCB/IKBKB/MAPK3	9
hsa05162	Measles	11/81	139/8105	1.10E-07	4.36E-07	1.30E-07	JUN/CASP3/RELA/AKT1/FOS/IL6/IL1B/IL2/IKBKB/MAPK8/MAPK10	11
hsa04540	Gap junction	9/81	88/8105	1.91E-07	7.41E-07	2.20E-07	PRKCA/MAPK1/EGF/RAF1/GJA1/PRKCB/DRD2/ADRB1/MAPK3	9
hsa05321	Inflammatory bowel disease	8/81	65/8105	2.23E-07	8.52E-07	2.54E-07	JUN/RELA/IL10/IL6/IL1B/IL2/IFNG/IL4	8
hsa04935	Growth hormone synthesis, secretion and action	10/81	119/8105	2.49E-07	9.35E-07	2.78E-07	PRKCA/AKT1/FOS/MAPK1/RAF1/PRKCB/MAPK8/MAPK14/MAPK10/MAPK3	10
hsa05031	Amphetamine addiction	8/81	69/8105	3.58E-07	1.32E-06	3.94E-07	JUN/PRKCA/MAOB/FOS/PRKCB/SLC6A3/MAOA/GRIA2	8
hsa05160	Hepatitis C	11/81	157/8105	3.83E-07	1.40E-06	4.15E-07	CASP3/RELA/AKT1/MAPK1/EGF/RAF1/IFNG/PPARA/CXCL10/IKBKB/MAPK3	11
hsa05120	Epithelial cell signaling in Helicobacter pylori infection	8/81	70/8105	4.01E-07	1.44E-06	4.28E-07	JUN/CASP3/RELA/CXCL8/IKBKB/MAPK8/MAPK14/MAPK10	8
hsa05030	Cocaine addiction	7/81	49/8105	4.69E-07	1.66E-06	4.94E-07	JUN/MAOB/RELA/DRD2/SLC6A3/MAOA/GRIA2	7
hsa05022	Pathways of neurodegeneration - multiple diseases	18/81	475/8105	7.02E-07	2.45E-06	7.28E-07	PTGS2/CASP3/PRKCA/RELA/MAPK1/IL6/RAF1/SOD1/IL1B/PRKCB/NOS2/MAPK8/MAPK14/SLC6A3/GRIA2/MAPK10/MAPK3/CAT	18
hsa04022	cGMP-PKG signaling pathway	11/81	167/8105	7.12E-07	2.45E-06	7.28E-07	ADRA1A/ADRB2/AKT1/MAPK1/RAF1/OPRD1/ADRA2B/ADRA2A/ADRB1/ADRA2C/MAPK3	11
hsa04931	Insulin resistance	9/81	108/8105	1.11E-06	3.76E-06	1.12E-06	RELA/AKT1/IL6/PRKCB/PPARA/IKBKB/MAPK8/PRKCD/MAPK10	9
hsa05166	Human T-cell leukemia virus 1 infection	12/81	219/8105	1.53E-06	5.11E-06	1.52E-06	JUN/RELA/AKT1/FOS/MAPK1/IL6/ICAM1/IL2/IKBKB/MAPK8/MAPK10/MAPK3	12
hsa04151	PI3K-Akt signaling pathway	15/81	354/8105	1.75E-06	5.76E-06	1.71E-06	CHRM2/PRKCA/RELA/AKT1/VEGFA/MAPK1/EGF/IL6/RAF1/IL2/ERBB3/IKBKB/FN1/IL4/MAPK3	15
hsa04014	Ras signaling pathway	12/81	232/8105	2.81E-06	9.05E-06	2.69E-06	PRKCA/RELA/AKT1/VEGFA/MAPK1/EGF/RAF1/PRKCB/IKBKB/MAPK8/MAPK10/MAPK3	12
hsa04062	Chemokine signaling pathway	11/81	192/8105	2.83E-06	9.05E-06	2.69E-06	RELA/AKT1/MAPK1/RAF1/CCL2/CXCL8/PRKCB/CXCL10/IKBKB/PRKCD/MAPK3	11
hsa05169	Epstein-Barr virus infection	11/81	202/8105	4.63E-06	1.46E-05	4.35E-06	JUN/CASP3/RELA/AKT1/IL6/ICAM1/CXCL10/IKBKB/MAPK8/MAPK14/MAPK10	11
hsa05131	Shigellosis	12/81	246/8105	5.15E-06	1.61E-05	4.78E-06	JUN/RELA/AKT1/MAPK1/IL1B/CXCL8/IKBKB/MAPK8/MAPK14/PRKCD/MAPK10/MAPK3	12
hsa04622	RIG-I-like receptor signaling pathway	7/81	70/8105	5.53E-06	1.70E-05	5.07E-06	RELA/CXCL8/CXCL10/IKBKB/MAPK8/MAPK14/MAPK10	7
hsa04930	Type II diabetes mellitus	6/81	46/8105	5.63E-06	1.71E-05	5.09E-06	MAPK1/IKBKB/MAPK8/PRKCD/MAPK10/MAPK3	6
hsa04080	Neuroactive ligand-receptor interaction	14/81	341/8105	5.87E-06	1.76E-05	5.24E-06	ADRA1A/CHRM2/ADRB2/OPRM1/PTGER3/OPRD1/ADRA2B/ADRA2A/DRD2/NR3C1/ADRB1/ADRA2C/GRIA2/ADCYAP1	14
hsa05223	Non-small cell lung cancer	7/81	72/8105	6.69E-06	1.98E-05	5.90E-06	PRKCA/AKT1/MAPK1/EGF/RAF1/PRKCB/MAPK3	7
hsa05214	Glioma	7/81	75/8105	8.80E-06	2.57E-05	7.66E-06	PRKCA/AKT1/MAPK1/EGF/RAF1/PRKCB/MAPK3	7
hsa04723	Retrograde endocannabinoid signaling	9/81	148/8105	1.51E-05	4.36E-05	1.30E-05	PTGS2/PRKCA/MAPK1/PRKCB/MAPK8/MAPK14/GRIA2/MAPK10/MAPK3	9
hsa04725	Cholinergic synapse	8/81	113/8105	1.54E-05	4.39E-05	1.31E-05	CHRM2/PRKCA/ACHE/AKT1/FOS/MAPK1/PRKCB/MAPK3	8
hsa04261	Adrenergic signaling in cardiomyocytes	9/81	150/8105	1.68E-05	4.74E-05	1.41E-05	SCN5A/ADRA1A/ADRB2/PRKCA/AKT1/MAPK1/MAPK14/ADRB1/MAPK3	9
hsa04923	Regulation of lipolysis in adipocytes	6/81	57/8105	2.00E-05	5.57E-05	1.66E-05	PTGS1/PTGS2/ADRB2/AKT1/PTGER3/ADRB1	6
hsa04218	Cellular senescence	9/81	156/8105	2.30E-05	6.34E-05	1.89E-05	RELA/AKT1/MAPK1/IL6/RAF1/CXCL8/SERPINE1/MAPK14/MAPK3	9
hsa04020	Calcium signaling pathway	11/81	240/8105	2.37E-05	6.46E-05	1.92E-05	ADRA1A/CHRM2/ADRB2/PRKCA/VEGFA/EGF/PTGER3/PRKCB/ERBB3/NOS2/ADRB1	11
hsa04730	Long-term depression	6/81	60/8105	2.69E-05	7.25E-05	2.16E-05	PRKCA/MAPK1/RAF1/PRKCB/GRIA2/MAPK3	6
hsa05222	Small cell lung cancer	7/81	92/8105	3.39E-05	9.02E-05	2.69E-05	PTGS2/CASP3/RELA/AKT1/NOS2/IKBKB/FN1	7
hsa04929	GnRH secretion	6/81	64/8105	3.90E-05	0.000102788	3.06E-05	PRKCA/AKT1/MAPK1/RAF1/PRKCB/MAPK3	6
hsa04015	Rap1 signaling pathway	10/81	210/8105	4.15E-05	0.000108139	3.22E-05	PRKCA/AKT1/VEGFA/MAPK1/EGF/RAF1/PRKCB/MAPK14/DRD2/MAPK3	10
hsa04650	Natural killer cell mediated cytotoxicity	8/81	131/8105	4.49E-05	0.000115728	3.44E-05	CASP3/PRKCA/MAPK1/RAF1/ICAM1/PRKCB/IFNG/MAPK3	8
hsa04666	Fc gamma R-mediated phagocytosis	7/81	97/8105	4.77E-05	0.00012036	3.58E-05	PRKCA/AKT1/MAPK1/RAF1/PRKCB/PRKCD/MAPK3	7
hsa04713	Circadian entrainment	7/81	97/8105	4.77E-05	0.00012036	3.58E-05	PRKCA/FOS/MAPK1/PRKCB/GRIA2/ADCYAP1/MAPK3	7
hsa04720	Long-term potentiation	6/81	67/8105	5.07E-05	0.000124608	3.71E-05	PRKCA/MAPK1/RAF1/PRKCB/GRIA2/MAPK3	6
hsa05221	Acute myeloid leukemia	6/81	67/8105	5.07E-05	0.000124608	3.71E-05	RELA/AKT1/MAPK1/RAF1/IKBKB/MAPK3	6
hsa04750	Inflammatory mediator regulation of TRP channels	7/81	98/8105	5.10E-05	0.000124608	3.71E-05	PRKCA/IL1B/PRKCB/MAPK8/MAPK14/PRKCD/MAPK10	7
hsa05206	MicroRNAs in cancer	12/81	310/8105	5.23E-05	0.000126576	3.77E-05	PTGS2/CASP3/PRKCA/VEGFA/MMP9/MAPK1/RAF1/HMOX1/PRKCB/ERBB3/IKBKB/MAPK3	12
hsa04914	Progesterone-mediated oocyte maturation	7/81	100/8105	5.81E-05	0.000139025	4.14E-05	AKT1/MAPK1/RAF1/MAPK8/MAPK14/MAPK10/MAPK3	7
hsa04920	Adipocytokine signaling pathway	6/81	69/8105	6.00E-05	0.000140752	4.19E-05	RELA/AKT1/PPARA/IKBKB/MAPK8/MAPK10	6
hsa05211	Renal cell carcinoma	6/81	69/8105	6.00E-05	0.000140752	4.19E-05	JUN/AKT1/VEGFA/MAPK1/RAF1/MAPK3	6
hsa04140	Autophagy - animal	8/81	137/8105	6.18E-05	0.000143708	4.28E-05	AKT1/MAPK1/RAF1/CTSD/MAPK8/PRKCD/MAPK10/MAPK3	8
hsa05010	Alzheimer disease	13/81	369/8105	6.56E-05	0.00015104	4.49E-05	PTGS2/CASP3/RELA/AKT1/MAPK1/IL6/RAF1/IL1B/NOS2/IKBKB/MAPK8/MAPK10/MAPK3	13
hsa04064	NF-kappa B signaling pathway	7/81	104/8105	7.46E-05	0.000170093	5.06E-05	PTGS2/RELA/ICAM1/IL1B/CXCL8/PRKCB/IKBKB	7
hsa05020	Prion disease	11/81	273/8105	7.72E-05	0.000174299	5.19E-05	CASP3/MAPK1/IL6/SOD1/CAV1/IL1B/MAPK8/MAPK14/PRKCD/MAPK10/MAPK3	11
hsa05224	Breast cancer	8/81	147/8105	0.000101726	0.000227444	6.77E-05	JUN/ESR1/AKT1/FOS/MAPK1/EGF/RAF1/MAPK3	8
hsa05220	Chronic myeloid leukemia	6/81	76/8105	0.000103482	0.000229207	6.82E-05	RELA/AKT1/MAPK1/RAF1/IKBKB/MAPK3	6
hsa04921	Oxytocin signaling pathway	8/81	154/8105	0.000140766	0.000308904	9.19E-05	PTGS2/JUN/PRKCA/FOS/MAPK1/RAF1/PRKCB/MAPK3	8
hsa04919	Thyroid hormone signaling pathway	7/81	121/8105	0.000193633	0.000421019	0.000125287	PRKCA/ESR1/AKT1/MAPK1/RAF1/PRKCB/MAPK3	7
hsa04630	JAK-STAT signaling pathway	8/81	162/8105	0.000199775	0.000430424	0.000128085	AKT1/IL10/EGF/IL6/RAF1/IL2/IFNG/IL4	8
hsa01523	Antifolate resistance	4/81	31/8105	0.00023724	0.00050654	0.000150736	RELA/IL6/IL1B/IKBKB	4
hsa05134	Legionellosis	5/81	57/8105	0.000245346	0.000519169	0.000154494	CASP3/RELA/IL6/IL1B/CXCL8	5
hsa05213	Endometrial cancer	5/81	58/8105	0.000266407	0.000558747	0.000166271	AKT1/MAPK1/EGF/RAF1/MAPK3	5
hsa04970	Salivary secretion	6/81	93/8105	0.00031533	0.000655554	0.000195079	ADRA1A/ADRB2/PRKCA/PRKCB/ADRB1/LYZ	6
hsa04270	Vascular smooth muscle contraction	7/81	133/8105	0.000346588	0.000714274	0.000212553	ADRA1A/PRKCA/MAPK1/RAF1/PRKCB/PRKCD/MAPK3	7
hsa04623	Cytosolic DNA-sensing pathway	5/81	63/8105	0.000393045	0.000803031	0.000238966	RELA/IL6/IL1B/CXCL10/IKBKB	5
hsa04371	Apelin signaling pathway	7/81	137/8105	0.000415031	0.000831371	0.000247399	AKT1/MAPK1/RAF1/PLAT/SERPINE1/NOS2/MAPK3	7
hsa04910	Insulin signaling pathway	7/81	137/8105	0.000415031	0.000831371	0.000247399	AKT1/MAPK1/RAF1/IKBKB/MAPK8/MAPK10/MAPK3	7
hsa05165	Human papillomavirus infection	11/81	331/8105	0.00041744	0.000831371	0.000247399	PTGS2/CASP3/RELA/AKT1/VEGFA/MAPK1/EGF/RAF1/IKBKB/FN1/MAPK3	11
hsa04061	Viral protein interaction with cytokine and cytokine receptor	6/81	100/8105	0.000466552	0.000921441	0.000274202	IL10/IL6/CCL2/CXCL8/IL2/CXCL10	6
hsa04960	Aldosterone-regulated sodium reabsorption	4/81	37/8105	0.000475822	0.000931981	0.000277338	PRKCA/MAPK1/PRKCB/MAPK3	4
hsa05330	Allograft rejection	4/81	38/8105	0.000527787	0.001025291	0.000305106	IL10/IL2/IFNG/IL4	4
hsa04613	Neutrophil extracellular trap formation	8/81	190/8105	0.000586254	0.001129612	0.000336149	PRKCA/RELA/AKT1/MAPK1/RAF1/PRKCB/MAPK14/MAPK3	8
hsa04928	Parathyroid hormone synthesis, secretion and action	6/81	106/8105	0.000636715	0.001216947	0.000362138	PRKCA/FOS/MAPK1/RAF1/PRKCB/MAPK3	6
hsa04072	Phospholipase D signaling pathway	7/81	148/8105	0.000660394	0.001252108	0.000372601	PRKCA/AKT1/MAPK1/EGF/RAF1/CXCL8/MAPK3	7
hsa05218	Melanoma	5/81	72/8105	0.000729454	0.001372069	0.000408299	AKT1/MAPK1/EGF/RAF1/MAPK3	5
hsa00380	Tryptophan metabolism	4/81	42/8105	0.000776441	0.00143763	0.000427809	MAOB/CYP1A2/MAOA/CAT	4
hsa05332	Graft-versus-host disease	4/81	42/8105	0.000776441	0.00143763	0.000427809	IL6/IL1B/IL2/IFNG	4
hsa04150	mTOR signaling pathway	7/81	155/8105	0.000868723	0.001596026	0.000474944	PRKCA/AKT1/MAPK1/RAF1/PRKCB/IKBKB/MAPK3	7
hsa04670	Leukocyte transendothelial migration	6/81	114/8105	0.000934401	0.001703485	0.000506922	PRKCA/MMP2/MMP9/ICAM1/PRKCB/MAPK14	6
hsa05225	Hepatocellular carcinoma	7/81	168/8105	0.001391054	0.002502841	0.000744794	PRKCA/AKT1/MAPK1/RAF1/HMOX1/PRKCB/MAPK3	7
hsa04672	Intestinal immune network for IgA production	4/81	49/8105	0.001393987	0.002502841	0.000744794	IL10/IL6/IL2/IL4	4
hsa00330	Arginine and proline metabolism	4/81	51/8105	0.00161951	0.002885893	0.000858782	MAOB/ODC1/NOS2/MAOA	4
hsa05034	Alcoholism	7/81	187/8105	0.002564098	0.004535009	0.001349525	MAOB/MAPK1/RAF1/DRD2/SLC6A3/MAOA/MAPK3	7
hsa04060	Cytokine-cytokine receptor interaction	9/81	295/8105	0.002593534	0.004553093	0.001354907	IL10/IL6/IL1B/CCL2/CXCL8/IL2/IFNG/CXCL10/IL4	9
hsa05017	Spinocerebellar ataxia	6/81	143/8105	0.002976249	0.005186551	0.001543411	PRKCA/AKT1/PRKCB/MAPK8/GRIA2/MAPK10	6
hsa04916	Melanogenesis	5/81	101/8105	0.003297309	0.005704103	0.001697424	PRKCA/MAPK1/RAF1/PRKCB/MAPK3	5
hsa04215	Apoptosis - multiple species	3/81	32/8105	0.003871012	0.006648042	0.00197832	CASP3/MAPK8/MAPK10	3
hsa04137	Mitophagy - animal	4/81	68/8105	0.004643275	0.00791695	0.002355921	JUN/RELA/MAPK8/MAPK10	4
hsa05230	Central carbon metabolism in cancer	4/81	70/8105	0.005149756	0.0087178	0.002594238	AKT1/MAPK1/RAF1/MAPK3	4
hsa04724	Glutamatergic synapse	5/81	114/8105	0.005526603	0.009289397	0.002764333	PRKCA/MAPK1/PRKCB/GRIA2/MAPK3	5
hsa00982	Drug metabolism - cytochrome P450	4/81	72/8105	0.005692062	0.009500132	0.002827044	MAOB/CYP3A4/CYP1A2/MAOA	4
hsa05216	Thyroid cancer	3/81	37/8105	0.005850925	0.009696988	0.002885624	PPARG/MAPK1/MAPK3	3
hsa01524	Platinum drug resistance	4/81	73/8105	0.005976992	0.009837133	0.002927328	CASP3/AKT1/MAPK1/MAPK3	4
hsa04918	Thyroid hormone synthesis	4/81	75/8105	0.006575071	0.01074684	0.003198038	PRKCA/PRKCB/ALB/GSR	4
hsa04611	Platelet activation	5/81	124/8105	0.007846485	0.012737103	0.003790299	PTGS1/AKT1/MAPK1/MAPK14/MAPK3	5
hsa04940	Type I diabetes mellitus	3/81	43/8105	0.00890329	0.014354284	0.004271539	IL1B/IL2/IFNG	3
hsa04211	Longevity regulating pathway	4/81	89/8105	0.011893536	0.019026103	0.005661776	PPARG/RELA/AKT1/CAT	4
hsa05012	Parkinson disease	7/81	249/8105	0.011961559	0.019026103	0.005661776	CASP3/MAOB/MAPK8/DRD2/SLC6A3/MAOA/MAPK10	7
hsa00360	Phenylalanine metabolism	2/81	17/8105	0.012173069	0.019139761	0.005695598	MAOB/MAOA	2
hsa05202	Transcriptional misregulation in cancer	6/81	192/8105	0.012194531	0.019139761	0.005695598	PPARG/RELA/MMP9/IL6/CXCL8/PLAT	6
hsa04550	Signaling pathways regulating pluripotency of stem cells	5/81	143/8105	0.013979521	0.021797016	0.006486343	AKT1/MAPK1/RAF1/MAPK14/MAPK3	5
hsa04961	Endocrine and other factor-regulated calcium reabsorption	3/81	53/8105	0.015739851	0.024223018	0.007208271	PRKCA/ESR1/PRKCB	3
hsa05320	Autoimmune thyroid disease	3/81	53/8105	0.015739851	0.024223018	0.007208271	IL10/IL2/IL4	3
hsa05226	Gastric cancer	5/81	149/8105	0.016443061	0.02514197	0.007481732	AKT1/MAPK1/EGF/RAF1/MAPK3	5
hsa00340	Histidine metabolism	2/81	22/8105	0.02002125	0.030416899	0.009051442	MAOB/MAOA	2
hsa04810	Regulation of actin cytoskeleton	6/81	218/8105	0.021524534	0.032492449	0.009669083	CHRM2/MAPK1/EGF/RAF1/FN1/MAPK3	6
hsa05416	Viral myocarditis	3/81	60/8105	0.021879424	0.032819136	0.009766298	CASP3/CAV1/ICAM1	3
hsa04213	Longevity regulating pathway - multiple species	3/81	62/8105	0.023841511	0.035537347	0.010575182	AKT1/SOD1/CAT	3
hsa04310	Wnt signaling pathway	5/81	166/8105	0.024950118	0.036957362	0.010997749	JUN/PRKCA/PRKCB/MAPK8/MAPK10	5
hsa04924	Renin secretion	3/81	69/8105	0.031436605	0.046276245	0.013770857	ADRB2/ADRB1/ADCYAP1	3
hsa04152	AMPK signaling pathway	4/81	120/8105	0.031772293	0.046481688	0.013831992	ADRA1A/PPARG/AKT1/HMGCR	4
hsa00591	Linoleic acid metabolism	2/81	29/8105	0.033644984	0.048919394	0.014557404	CYP3A4/CYP1A2	2
