# Supplementary material for: Duhuo Jisheng decoction alleviates neuroinflammation and neuropathic pain by suppressing microglial M1 polarization: a network pharmacology research
Source: J Orthop Surg Res. 2023 Aug 28;18:629. doi: 10.1186/s13018-023-04121-9 (PMC10463324; doi:10.1186/s13018-023-04121-9)
Supplement: Supplementary file 1 — Additional file 1. Table S1: Chemical compounds of 15 herbs in DHJSD. Table S2: Targets of DHJSD and NPs. Table S3: PPI analysis. Table S4. GO enrichment analysis data. Table S5. KEGG pathway enrichment analysis data. Table S6. C-T-P analysis data. Table S7: Molecular docking data. [file 13018_2023_4121_MOESM1_ESM.zip › Supplementary Materials/the data of KEGG pathway enrichment analysis.xls]

ID	Description	GeneRatio	BgRatio	pvalue	p.adjust	qvalue	geneID	Count
hsa04933	AGE-RAGE signaling pathway in diabetic complications	23/81	100/8105	4.6575956509529e-26	1.10385016927584e-23	3.28483061698784e-24	JUN/CASP3/PRKCA/RELA/AKT1/VEGFA/MMP2/MAPK1/IL6/ICAM1/IL1B/CCL2/SELE/CXCL8/PRKCB/THBD/SERPINE1/MAPK8/MAPK14/PRKCD/FN1/MAPK10/MAPK3	23
hsa04657	IL-17 signaling pathway	20/81	94/8105	6.17891189997397e-22	7.32201060146916e-20	2.17887945946451e-20	PTGS2/JUN/CASP3/RELA/FOS/MMP9/MAPK1/IL6/MMP1/IL1B/CCL2/CXCL8/IFNG/CXCL10/IKBKB/MAPK8/MAPK14/IL4/MAPK10/MAPK3	20
hsa05142	Chagas disease	19/81	102/8105	1.10993083110049e-19	8.76845356569385e-18	2.6093110766222e-18	JUN/RELA/AKT1/FOS/MAPK1/IL10/IL6/IL1B/CCL2/CXCL8/IL2/SERPINE1/IFNG/NOS2/IKBKB/MAPK8/MAPK14/MAPK10/MAPK3	19
hsa04668	TNF signaling pathway	19/81	112/8105	7.22200905848571e-19	4.27904036715278e-17	1.27335422873301e-17	PTGS2/JUN/CASP3/RELA/AKT1/FOS/MMP9/MAPK1/IL6/ICAM1/IL1B/CCL2/SELE/CXCL10/IKBKB/MAPK8/MAPK14/MAPK10/MAPK3	19
hsa05418	Fluid shear stress and atherosclerosis	20/81	139/8105	2.33634132823631e-18	1.10742578958401e-16	3.29547092614385e-17	JUN/RELA/AKT1/VEGFA/FOS/MMP2/MMP9/HMOX1/CAV1/ICAM1/IL1B/CCL2/SELE/PLAT/THBD/IFNG/IKBKB/MAPK8/MAPK14/MAPK10	20
hsa05417	Lipid and atherosclerosis	21/81	215/8105	9.99816606845359e-16	3.94927559703917e-14	1.17522302909893e-14	JUN/CASP3/PRKCA/PPARG/RELA/AKT1/FOS/MMP9/MAPK1/IL6/MMP1/ICAM1/IL1B/CCL2/SELE/CXCL8/IKBKB/MAPK8/MAPK14/MAPK10/MAPK3	21
hsa04625	C-type lectin receptor signaling pathway	16/81	104/8105	2.79167083856422e-15	9.45179983913887e-14	2.81266084486922e-14	PTGS2/JUN/RELA/AKT1/MAPK1/IL10/IL6/RAF1/IL1B/IL2/IKBKB/MAPK8/MAPK14/PRKCD/MAPK10/MAPK3	16
hsa05133	Pertussis	14/81	76/8105	1.29208507045278e-14	3.70932786151226e-13	1.10381952796501e-13	JUN/CASP3/RELA/FOS/MAPK1/IL10/IL6/IL1B/CXCL8/NOS2/MAPK8/MAPK14/MAPK10/MAPK3	14
hsa05135	Yersinia infection	17/81	137/8105	1.40860551702997e-14	3.70932786151226e-13	1.10381952796501e-13	JUN/RELA/AKT1/FOS/MAPK1/IL10/IL6/IL1B/CCL2/CXCL8/IL2/IKBKB/MAPK8/MAPK14/FN1/MAPK10/MAPK3	17
hsa04660	T cell receptor signaling pathway	15/81	104/8105	6.05889387521448e-14	1.43595784842583e-12	4.27311462778284e-13	JUN/RELA/AKT1/FOS/MAPK1/IL10/RAF1/IL2/IFNG/IKBKB/MAPK8/MAPK14/IL4/MAPK10/MAPK3	15
hsa04926	Relaxin signaling pathway	16/81	129/8105	9.25586613019273e-14	1.9942184298688e-12	5.93438306911878e-13	JUN/PRKCA/RELA/AKT1/VEGFA/FOS/MMP2/MMP9/MAPK1/RAF1/MMP1/NOS2/MAPK8/MAPK14/MAPK10/MAPK3	16
hsa05161	Hepatitis B	17/81	162/8105	2.37550091878808e-13	4.69161431460645e-12	1.39612773297194e-12	JUN/CASP3/PRKCA/RELA/AKT1/FOS/MMP9/MAPK1/IL6/RAF1/CXCL8/PRKCB/IKBKB/MAPK8/MAPK14/MAPK10/MAPK3	17
hsa05140	Leishmaniasis	13/81	77/8105	4.02826601771845e-13	7.34383881691747e-12	2.18537508653551e-12	PTGS2/JUN/RELA/FOS/MAPK1/IL10/IL1B/PRKCB/IFNG/NOS2/MAPK14/IL4/MAPK3	13
hsa04620	Toll-like receptor signaling pathway	14/81	104/8105	1.20143799570305e-12	2.03386289272587e-11	6.05235682045896e-12	JUN/RELA/AKT1/FOS/MAPK1/IL6/IL1B/CXCL8/CXCL10/IKBKB/MAPK8/MAPK14/MAPK10/MAPK3	14
hsa04659	Th17 cell differentiation	14/81	107/8105	1.79508768634677e-12	2.83623854442789e-11	8.44006140247251e-12	JUN/RELA/FOS/MAPK1/IL6/IL1B/IL2/IFNG/IKBKB/MAPK8/MAPK14/IL4/MAPK10/MAPK3	14
hsa05167	Kaposi sarcoma-associated herpesvirus infection	17/81	193/8105	4.25075679942658e-12	6.29643350915062e-11	1.87368885237882e-11	PTGS2/JUN/CASP3/RELA/AKT1/VEGFA/FOS/MAPK1/IL6/RAF1/ICAM1/CXCL8/IKBKB/MAPK8/MAPK14/MAPK10/MAPK3	17
hsa05171	Coronavirus disease - COVID-19	18/81	232/8105	7.9359864571885e-12	1.10636987667863e-10	3.29232874694507e-11	JUN/PRKCA/RELA/FOS/MAPK1/IL6/MMP1/IL1B/CCL2/CXCL8/PRKCB/IL2/CXCL10/IKBKB/MAPK8/MAPK14/MAPK10/MAPK3	18
hsa05164	Influenza A	16/81	172/8105	8.52415719908907e-12	1.12234736454673e-10	3.33987445812262e-11	CASP3/PRKCA/RELA/AKT1/MAPK1/IL6/RAF1/ICAM1/IL1B/CCL2/CXCL8/PRKCB/IFNG/CXCL10/IKBKB/MAPK3	16
hsa04024	cAMP signaling pathway	17/81	216/8105	2.61773337534508e-11	3.26527794714097e-10	9.71679424643326e-11	CHRM2/ADRB2/JUN/RELA/AKT1/FOS/MAPK1/RAF1/PTGER3/PPARA/MAPK8/DRD2/ADRB1/GRIA2/ADCYAP1/MAPK10/MAPK3	17
hsa04066	HIF-1 signaling pathway	13/81	109/8105	3.98351849698071e-11	4.72046941892214e-10	1.40471441735635e-10	PRKCA/RELA/AKT1/VEGFA/MAPK1/EGF/IL6/HMOX1/PRKCB/SERPINE1/IFNG/NOS2/MAPK3	13
hsa04010	MAPK signaling pathway	19/81	294/8105	4.77000547509696e-11	5.38329189332371e-10	1.60195672597241e-10	JUN/CASP3/PRKCA/RELA/AKT1/VEGFA/FOS/MAPK1/EGF/RAF1/IL1B/PRKCB/HSPB1/ERBB3/IKBKB/MAPK8/MAPK14/MAPK10/MAPK3	19
hsa05163	Human cytomegalovirus infection	17/81	225/8105	5.02289885465631e-11	5.41103194797067e-10	1.6102115945549e-10	PTGS2/CASP3/PRKCA/RELA/AKT1/VEGFA/MAPK1/IL6/RAF1/IL1B/CCL2/PTGER3/CXCL8/PRKCB/IKBKB/MAPK14/MAPK3	17
hsa04658	Th1 and Th2 cell differentiation	12/81	92/8105	8.18225971946762e-11	8.4312850152775e-10	2.50897666455071e-10	JUN/RELA/FOS/MAPK1/IL2/IFNG/IKBKB/MAPK8/MAPK14/IL4/MAPK10/MAPK3	12
hsa05219	Bladder cancer	9/81	41/8105	1.70659493630227e-10	1.65581359705638e-09	4.92736002677226e-10	VEGFA/MMP2/MMP9/MAPK1/EGF/RAF1/MMP1/CXCL8/MAPK3	9
hsa01522	Endocrine resistance	12/81	98/8105	1.74663881546031e-10	1.65581359705638e-09	4.92736002677226e-10	JUN/ESR1/AKT1/FOS/MMP2/MMP9/MAPK1/RAF1/MAPK8/MAPK14/MAPK10/MAPK3	12
hsa05152	Tuberculosis	15/81	180/8105	1.99437633939823e-10	1.81795074014377e-09	5.40984675059438e-10	CASP3/RELA/AKT1/MAPK1/IL10/IL6/RAF1/IL1B/IFNG/CTSD/NOS2/MAPK8/MAPK14/MAPK10/MAPK3	15
hsa04370	VEGF signaling pathway	10/81	59/8105	2.37708093023827e-10	2.08654881654248e-09	6.20913927196741e-10	PTGS2/PRKCA/AKT1/VEGFA/MAPK1/RAF1/PRKCB/HSPB1/MAPK14/MAPK3	10
hsa05146	Amoebiasis	12/81	102/8105	2.81398056802843e-10	2.38183355222406e-09	7.08784579165055e-10	CASP3/PRKCA/RELA/IL10/IL6/IL1B/CXCL8/PRKCB/HSPB1/IFNG/NOS2/FN1	12
hsa04380	Osteoclast differentiation	13/81	128/8105	3.10452705940732e-10	2.53714797613633e-09	7.55002950926644e-10	JUN/PPARG/RELA/AKT1/FOS/MAPK1/IL1B/IFNG/IKBKB/MAPK8/MAPK14/MAPK10/MAPK3	13
hsa04012	ErbB signaling pathway	11/81	85/8105	5.81095282071144e-10	4.59065272836204e-09	1.36608364557076e-09	JUN/PRKCA/AKT1/MAPK1/EGF/RAF1/PRKCB/ERBB3/MAPK8/MAPK10/MAPK3	11
hsa05145	Toxoplasmosis	12/81	112/8105	8.49690663680159e-10	6.49602217071605e-09	1.93308232484111e-09	CASP3/RELA/AKT1/MAPK1/IL10/IFNG/NOS2/IKBKB/MAPK8/MAPK14/MAPK10/MAPK3	12
hsa05235	PD-L1 expression and PD-1 checkpoint pathway in cancer	11/81	89/8105	9.63369241913856e-10	7.13495344792449e-09	2.12321510553383e-09	JUN/RELA/AKT1/FOS/MAPK1/EGF/RAF1/IFNG/IKBKB/MAPK14/MAPK3	11
hsa04726	Serotonergic synapse	12/81	115/8105	1.15830063434934e-09	8.31870455578166e-09	2.47547503991726e-09	PTGS1/PTGS2/SLC6A4/CASP3/PRKCA/MAOB/MAPK1/RAF1/PRKCB/HTR3A/MAOA/MAPK3	12
hsa05205	Proteoglycans in cancer	15/81	205/8105	1.24441986601413e-09	8.67433847780437e-09	2.5813043660355e-09	CASP3/PRKCA/ESR1/AKT1/VEGFA/MMP2/MMP9/MAPK1/RAF1/CAV1/PRKCB/ERBB3/MAPK14/FN1/MAPK3	15
hsa04917	Prolactin signaling pathway	10/81	70/8105	1.37410812547729e-09	9.3046750210891e-09	2.76887953103695e-09	ESR1/RELA/AKT1/FOS/MAPK1/RAF1/MAPK8/MAPK14/MAPK10/MAPK3	10
hsa04912	GnRH signaling pathway	11/81	93/8105	1.55755654282062e-09	1.02539139069024e-08	3.05135346108132e-09	JUN/PRKCA/MMP2/MAPK1/RAF1/PRKCB/MAPK8/MAPK14/PRKCD/MAPK10/MAPK3	11
hsa04071	Sphingolipid signaling pathway	12/81	119/8105	1.7264856292449e-09	1.105884038192e-08	3.2908829917328e-09	PRKCA/RELA/AKT1/MAPK1/RAF1/PRKCB/CTSD/MAPK8/OPRD1/MAPK14/MAPK10/MAPK3	12
hsa05143	African trypanosomiasis	8/81	37/8105	2.13647333425012e-09	1.33248468478231e-08	3.9651998170293e-09	PRKCA/IL10/IL6/ICAM1/IL1B/SELE/PRKCB/IFNG	8
hsa05231	Choline metabolism in cancer	11/81	98/8105	2.75046831455832e-09	1.67143843730852e-08	4.97385633132003e-09	JUN/PRKCA/AKT1/FOS/MAPK1/EGF/RAF1/PRKCB/MAPK8/MAPK10/MAPK3	11
hsa05212	Pancreatic cancer	10/81	76/8105	3.15082933298141e-09	1.86686637979149e-08	5.5554096134146e-09	RELA/AKT1/VEGFA/MAPK1/EGF/RAF1/IKBKB/MAPK8/MAPK10/MAPK3	10
hsa01521	EGFR tyrosine kinase inhibitor resistance	10/81	79/8105	4.64241677536225e-09	2.68354335551428e-08	7.985671988428e-09	PRKCA/AKT1/VEGFA/MAPK1/EGF/IL6/RAF1/PRKCB/ERBB3/MAPK3	10
hsa04068	FoxO signaling pathway	12/81	131/8105	5.246867058862e-09	2.96073212607213e-08	8.81052864520688e-09	AKT1/MAPK1/IL10/EGF/IL6/RAF1/IKBKB/MAPK8/MAPK14/MAPK10/MAPK3/CAT	12
hsa04728	Dopaminergic synapse	12/81	132/8105	5.72578420641607e-09	3.15583920214095e-08	9.39112709497862e-09	PRKCA/MAOB/AKT1/FOS/PRKCB/MAPK8/MAPK14/DRD2/SLC6A3/MAOA/GRIA2/MAPK10	12
hsa04210	Apoptosis	12/81	136/8105	8.06044337674108e-09	4.34164790974463e-08	1.29198494316185e-08	JUN/CASP3/RELA/AKT1/FOS/MAPK1/RAF1/CTSD/IKBKB/MAPK8/MAPK10/MAPK3	12
hsa04915	Estrogen signaling pathway	12/81	138/8105	9.52270206566578e-09	5.01528975458398e-08	1.49244687344937e-08	OPRM1/JUN/ESR1/AKT1/FOS/MMP2/MMP9/MAPK1/RAF1/CTSD/PRKCD/MAPK3	12
hsa05210	Colorectal cancer	10/81	86/8105	1.07864140876168e-08	5.55734812775042e-08	1.65375227430281e-08	JUN/CASP3/AKT1/FOS/MAPK1/EGF/RAF1/MAPK8/MAPK10/MAPK3	10
hsa05170	Human immunodeficiency virus 1 infection	14/81	212/8105	1.77413962327056e-08	8.84945399159975e-08	2.63341513407587e-08	JUN/CASP3/PRKCA/RELA/AKT1/FOS/MAPK1/RAF1/PRKCB/IKBKB/MAPK8/MAPK14/MAPK10/MAPK3	14
hsa05132	Salmonella infection	15/81	249/8105	1.79229447931134e-08	8.84945399159975e-08	2.63341513407587e-08	JUN/CASP3/RELA/AKT1/FOS/MAPK1/IL6/RAF1/IL1B/CXCL8/IKBKB/MAPK8/MAPK14/MAPK10/MAPK3	15
hsa04664	Fc epsilon RI signaling pathway	9/81	68/8105	1.93177938602604e-08	9.3435043773096e-08	2.78043434723404e-08	PRKCA/AKT1/MAPK1/RAF1/MAPK8/MAPK14/IL4/MAPK10/MAPK3	9
hsa04722	Neurotrophin signaling pathway	11/81	119/8105	2.18774635270819e-08	1.03562919875246e-07	3.08181906801753e-08	JUN/RELA/AKT1/MAPK1/RAF1/IKBKB/MAPK8/MAPK14/PRKCD/MAPK10/MAPK3	11
hsa04621	NOD-like receptor signaling pathway	13/81	181/8105	2.22856916187238e-08	1.03562919875246e-07	3.08181906801753e-08	JUN/RELA/MAPK1/IL6/IL1B/CCL2/CXCL8/IKBKB/MAPK8/MAPK14/PRKCD/MAPK10/MAPK3	13
hsa05323	Rheumatoid arthritis	10/81	93/8105	2.32661951138976e-08	1.0604015849988e-07	3.15553658427357e-08	JUN/VEGFA/FOS/IL6/MMP1/ICAM1/IL1B/CCL2/CXCL8/IFNG	10
hsa04932	Non-alcoholic fatty liver disease	12/81	150/8105	2.45098901561848e-08	1.09600829566336e-07	3.26149481720831e-08	JUN/CASP3/RELA/AKT1/FOS/IL6/IL1B/CXCL8/PPARA/IKBKB/MAPK8/MAPK10	12
hsa05144	Malaria	8/81	50/8105	2.67582108393497e-08	1.17438814239368e-07	3.49473708818017e-08	IL10/IL6/ICAM1/IL1B/CCL2/SELE/CXCL8/IFNG	8
hsa05215	Prostate cancer	10/81	97/8105	3.50709278766455e-08	1.51123816486636e-07	4.49713333537847e-08	AR/RELA/AKT1/MMP9/MAPK1/EGF/RAF1/PLAT/IKBKB/MAPK3	10
hsa05130	Pathogenic Escherichia coli infection	13/81	197/8105	6.12427507951559e-08	2.59188070329499e-07	7.71290282570572e-08	JUN/CASP3/RELA/FOS/MAPK1/IL6/IL1B/CXCL8/IKBKB/MAPK8/MAPK14/MAPK10/MAPK3	13
hsa04510	Focal adhesion	13/81	201/8105	7.76830536133477e-08	3.22997959760762e-07	9.61175363267645e-08	JUN/PRKCA/AKT1/VEGFA/MAPK1/EGF/RAF1/CAV1/PRKCB/MAPK8/FN1/MAPK10/MAPK3	13
hsa05415	Diabetic cardiomyopathy	13/81	203/8105	8.73097279552025e-08	3.56765612506603e-07	1.06166093883822e-07	PRKCA/RELA/AKT1/MMP2/MMP9/PRKCB/PPARA/CTSD/MAPK8/MAPK14/PRKCD/MAPK10/GSR	13
hsa04662	B cell receptor signaling pathway	9/81	82/8105	1.02632514156156e-07	4.12269590762864e-07	1.2268293396008e-07	JUN/RELA/AKT1/FOS/MAPK1/RAF1/PRKCB/IKBKB/MAPK3	9
hsa05162	Measles	11/81	139/8105	1.10441605794407e-07	4.36244342887907e-07	1.29817326109215e-07	JUN/CASP3/RELA/AKT1/FOS/IL6/IL1B/IL2/IKBKB/MAPK8/MAPK10	11
hsa04540	Gap junction	9/81	88/8105	1.90660717240507e-07	7.40763770262297e-07	2.2043603201232e-07	PRKCA/MAPK1/EGF/RAF1/GJA1/PRKCB/DRD2/ADRB1/MAPK3	9
hsa05321	Inflammatory bowel disease	8/81	65/8105	2.22954050778248e-07	8.52259839265238e-07	2.53614964382727e-07	JUN/RELA/IL10/IL6/IL1B/IL2/IFNG/IL4	8
hsa04935	Growth hormone synthesis, secretion and action	10/81	119/8105	2.48607861696361e-07	9.35239098762502e-07	2.78307881932434e-07	PRKCA/AKT1/FOS/MAPK1/RAF1/PRKCB/MAPK8/MAPK14/MAPK10/MAPK3	10
hsa05031	Amphetamine addiction	8/81	69/8105	3.57642493517346e-07	1.32439485880642e-06	3.94112616211549e-07	JUN/PRKCA/MAOB/FOS/PRKCB/SLC6A3/MAOA/GRIA2	8
hsa05160	Hepatitis C	11/81	157/8105	3.82722558735391e-07	1.39546532954289e-06	4.15261723648117e-07	CASP3/RELA/AKT1/MAPK1/EGF/RAF1/IFNG/PPARA/CXCL10/IKBKB/MAPK3	11
hsa05120	Epithelial cell signaling in Helicobacter pylori infection	8/81	70/8105	4.00553002882558e-07	1.43834941944191e-06	4.28023145026019e-07	JUN/CASP3/RELA/CXCL8/IKBKB/MAPK8/MAPK14/MAPK10	8
hsa05030	Cocaine addiction	7/81	49/8105	4.68969648058357e-07	1.65889263566911e-06	4.9365226111406e-07	JUN/MAOB/RELA/DRD2/SLC6A3/MAOA/GRIA2	7
hsa05022	Pathways of neurodegeneration - multiple diseases	18/81	475/8105	7.02367507337062e-07	2.44597660560835e-06	7.27872229961178e-07	PTGS2/CASP3/PRKCA/RELA/MAPK1/IL6/RAF1/SOD1/IL1B/PRKCB/NOS2/MAPK8/MAPK14/SLC6A3/GRIA2/MAPK10/MAPK3/CAT	18
hsa04022	cGMP-PKG signaling pathway	11/81	167/8105	7.12119771253063e-07	2.44597660560835e-06	7.27872229961178e-07	ADRA1A/ADRB2/AKT1/MAPK1/RAF1/OPRD1/ADRA2B/ADRA2A/ADRB1/ADRA2C/MAPK3	11
hsa04931	Insulin resistance	9/81	108/8105	1.11105234801994e-06	3.7617058068675e-06	1.11940612507272e-06	RELA/AKT1/IL6/PRKCB/PPARA/IKBKB/MAPK8/PRKCD/MAPK10	9
hsa05166	Human T-cell leukemia virus 1 infection	12/81	219/8105	1.53173825801094e-06	5.11298545279708e-06	1.52151909987743e-06	JUN/RELA/AKT1/FOS/MAPK1/IL6/ICAM1/IL2/IKBKB/MAPK8/MAPK10/MAPK3	12
hsa04151	PI3K-Akt signaling pathway	15/81	354/8105	1.7507894188364e-06	5.76301517033648e-06	1.71495454769063e-06	CHRM2/PRKCA/RELA/AKT1/VEGFA/MAPK1/EGF/IL6/RAF1/IL2/ERBB3/IKBKB/FN1/IL4/MAPK3	15
hsa04014	Ras signaling pathway	12/81	232/8105	2.8061585941221e-06	9.05148266563395e-06	2.69353470396391e-06	PRKCA/RELA/AKT1/VEGFA/MAPK1/EGF/RAF1/PRKCB/IKBKB/MAPK8/MAPK10/MAPK3	12
hsa04062	Chemokine signaling pathway	11/81	192/8105	2.82620133863676e-06	9.05148266563395e-06	2.69353470396391e-06	RELA/AKT1/MAPK1/RAF1/CCL2/CXCL8/PRKCB/CXCL10/IKBKB/PRKCD/MAPK3	11
hsa05169	Epstein-Barr virus infection	11/81	202/8105	4.62644261811552e-06	1.46195586732451e-05	4.35047937422793e-06	JUN/CASP3/RELA/AKT1/IL6/ICAM1/CXCL10/IKBKB/MAPK8/MAPK14/MAPK10	11
hsa05131	Shigellosis	12/81	246/8105	5.15276031657645e-06	1.60684762503766e-05	4.78164738518868e-06	JUN/RELA/AKT1/MAPK1/IL1B/CXCL8/IKBKB/MAPK8/MAPK14/PRKCD/MAPK10/MAPK3	12
hsa04622	RIG-I-like receptor signaling pathway	7/81	70/8105	5.53048506843524e-06	1.70224020937552e-05	5.06551605721341e-06	RELA/CXCL8/CXCL10/IKBKB/MAPK8/MAPK14/MAPK10	7
hsa04930	Type II diabetes mellitus	6/81	46/8105	5.6261461590161e-06	1.70948287139335e-05	5.08706872677569e-06	MAPK1/IKBKB/MAPK8/PRKCD/MAPK10/MAPK3	6
hsa04080	Neuroactive ligand-receptor interaction	14/81	341/8105	5.86757574813421e-06	1.76027272444026e-05	5.23820886242495e-06	ADRA1A/CHRM2/ADRB2/OPRM1/PTGER3/OPRD1/ADRA2B/ADRA2A/DRD2/NR3C1/ADRB1/ADRA2C/GRIA2/ADCYAP1	14
hsa05223	Non-small cell lung cancer	7/81	72/8105	6.68804526683184e-06	1.98133341029893e-05	5.89603990628596e-06	PRKCA/AKT1/MAPK1/EGF/RAF1/PRKCB/MAPK3	7
hsa05214	Glioma	7/81	75/8105	8.79723081382755e-06	2.57400457145325e-05	7.65970714134433e-06	PRKCA/AKT1/MAPK1/EGF/RAF1/PRKCB/MAPK3	7
hsa04723	Retrograde endocannabinoid signaling	9/81	148/8105	1.50762456207869e-05	4.35740269771525e-05	1.29667324337962e-05	PTGS2/PRKCA/MAPK1/PRKCB/MAPK8/MAPK14/GRIA2/MAPK10/MAPK3	9
hsa04725	Cholinergic synapse	8/81	113/8105	1.53606476335387e-05	4.38611263752852e-05	1.30521672979974e-05	CHRM2/PRKCA/ACHE/AKT1/FOS/MAPK1/PRKCB/MAPK3	8
hsa04261	Adrenergic signaling in cardiomyocytes	9/81	150/8105	1.67966487245334e-05	4.73905446156478e-05	1.41024494303726e-05	SCN5A/ADRA1A/ADRB2/PRKCA/AKT1/MAPK1/MAPK14/ADRB1/MAPK3	9
hsa04923	Regulation of lipolysis in adipocytes	6/81	57/8105	1.99722951356355e-05	5.5687458201713e-05	1.65714399267811e-05	PTGS1/PTGS2/ADRB2/AKT1/PTGER3/ADRB1	6
hsa04218	Cellular senescence	9/81	156/8105	2.29976174402602e-05	6.33771550388567e-05	1.88597352325267e-05	RELA/AKT1/MAPK1/IL6/RAF1/CXCL8/SERPINE1/MAPK14/MAPK3	9
hsa04020	Calcium signaling pathway	11/81	240/8105	2.37311942071165e-05	6.46470462883518e-05	1.9237628697844e-05	ADRA1A/CHRM2/ADRB2/PRKCA/VEGFA/EGF/PTGER3/PRKCB/ERBB3/NOS2/ADRB1	11
hsa04730	Long-term depression	6/81	60/8105	2.6905421911929e-05	7.24611931037178e-05	2.15629577523833e-05	PRKCA/MAPK1/RAF1/PRKCB/GRIA2/MAPK3	6
hsa05222	Small cell lung cancer	7/81	92/8105	3.38850146659484e-05	9.02331289419076e-05	2.68515196051868e-05	PTGS2/CASP3/RELA/AKT1/NOS2/IKBKB/FN1	7
hsa04929	GnRH secretion	6/81	64/8105	3.90334334955827e-05	0.000102788041538368	3.05876028561876e-05	PRKCA/AKT1/MAPK1/RAF1/PRKCB/MAPK3	6
hsa04015	Rap1 signaling pathway	10/81	210/8105	4.15217796323725e-05	0.000108139140361234	3.21799795878422e-05	PRKCA/AKT1/VEGFA/MAPK1/EGF/RAF1/PRKCB/MAPK14/DRD2/MAPK3	10
hsa04650	Natural killer cell mediated cytotoxicity	8/81	131/8105	4.49240315265868e-05	0.000115728211650012	3.44383308041341e-05	CASP3/PRKCA/MAPK1/RAF1/ICAM1/PRKCB/IFNG/MAPK3	8
hsa04666	Fc gamma R-mediated phagocytosis	7/81	97/8105	4.77379152336464e-05	0.000120360488408236	3.58168009031837e-05	PRKCA/AKT1/MAPK1/RAF1/PRKCB/PRKCD/MAPK3	7
hsa04713	Circadian entrainment	7/81	97/8105	4.77379152336464e-05	0.000120360488408236	3.58168009031837e-05	PRKCA/FOS/MAPK1/PRKCB/GRIA2/ADCYAP1/MAPK3	7
hsa04720	Long-term potentiation	6/81	67/8105	5.07335141570253e-05	0.000124608430050777	3.70809007923698e-05	PRKCA/MAPK1/RAF1/PRKCB/GRIA2/MAPK3	6
hsa05221	Acute myeloid leukemia	6/81	67/8105	5.07335141570253e-05	0.000124608430050777	3.70809007923698e-05	RELA/AKT1/MAPK1/RAF1/IKBKB/MAPK3	6
hsa04750	Inflammatory mediator regulation of TRP channels	7/81	98/8105	5.10000747465205e-05	0.000124608430050777	3.70809007923698e-05	PRKCA/IL1B/PRKCB/MAPK8/MAPK14/PRKCD/MAPK10	7
hsa05206	MicroRNAs in cancer	12/81	310/8105	5.23396357516919e-05	0.000126576466052561	3.76665477482638e-05	PTGS2/CASP3/PRKCA/VEGFA/MMP9/MAPK1/RAF1/HMOX1/PRKCB/ERBB3/IKBKB/MAPK3	12
hsa04914	Progesterone-mediated oocyte maturation	7/81	100/8105	5.80739039688204e-05	0.000139025406470812	4.13710958629555e-05	AKT1/MAPK1/RAF1/MAPK8/MAPK14/MAPK10/MAPK3	7
hsa04920	Adipocytokine signaling pathway	6/81	69/8105	5.99830039669218e-05	0.000140752197427331	4.18849532650731e-05	RELA/AKT1/PPARA/IKBKB/MAPK8/MAPK10	6
hsa05211	Renal cell carcinoma	6/81	69/8105	5.99830039669218e-05	0.000140752197427331	4.18849532650731e-05	JUN/AKT1/VEGFA/MAPK1/RAF1/MAPK3	6
hsa04140	Autophagy - animal	8/81	137/8105	6.18491055882311e-05	0.000143708215925596	4.27646034510989e-05	AKT1/MAPK1/RAF1/CTSD/MAPK8/PRKCD/MAPK10/MAPK3	8
hsa05010	Alzheimer disease	13/81	369/8105	6.56417128151324e-05	0.000151039669293072	4.49462928831259e-05	PTGS2/CASP3/RELA/AKT1/MAPK1/IL6/RAF1/IL1B/NOS2/IKBKB/MAPK8/MAPK10/MAPK3	13
hsa04064	NF-kappa B signaling pathway	7/81	104/8105	7.46400695005815e-05	0.00017009323530421	5.06162414629449e-05	PTGS2/RELA/ICAM1/IL1B/CXCL8/PRKCB/IKBKB	7
hsa05020	Prion disease	11/81	273/8105	7.72211750779385e-05	0.000174299223747347	5.18678569445802e-05	CASP3/MAPK1/IL6/SOD1/CAV1/IL1B/MAPK8/MAPK14/PRKCD/MAPK10/MAPK3	11
hsa05224	Breast cancer	8/81	147/8105	0.000101726173111884	0.000227444368184118	6.76827566881451e-05	JUN/ESR1/AKT1/FOS/MAPK1/EGF/RAF1/MAPK3	8
hsa05220	Chronic myeloid leukemia	6/81	76/8105	0.00010348168261742	0.000229207091404939	6.82073067916096e-05	RELA/AKT1/MAPK1/RAF1/IKBKB/MAPK3	6
hsa04921	Oxytocin signaling pathway	8/81	154/8105	0.000140766366254558	0.000308903970391947	9.19234555463488e-05	PTGS2/JUN/PRKCA/FOS/MAPK1/RAF1/PRKCB/MAPK3	8
hsa04919	Thyroid hormone signaling pathway	7/81	121/8105	0.000193633245140351	0.000421019074295993	0.000125286599945954	PRKCA/ESR1/AKT1/MAPK1/RAF1/PRKCB/MAPK3	7
hsa04630	JAK-STAT signaling pathway	8/81	162/8105	0.000199774782070191	0.000430423848642139	0.000128085266973233	AKT1/IL10/EGF/IL6/RAF1/IL2/IFNG/IL4	8
hsa01523	Antifolate resistance	4/81	31/8105	0.000237240375089139	0.000506540260325459	0.000150735942446395	RELA/IL6/IL1B/IKBKB	4
hsa05134	Legionellosis	5/81	57/8105	0.000245345773877464	0.000519169182222848	0.000154494049340133	CASP3/RELA/IL6/IL1B/CXCL8	5
hsa05213	Endometrial cancer	5/81	58/8105	0.000266406641836337	0.000558746673585945	0.000166271495137723	AKT1/MAPK1/EGF/RAF1/MAPK3	5
hsa04970	Salivary secretion	6/81	93/8105	0.000315329783682559	0.000655554023971636	0.000195079367559847	ADRA1A/ADRB2/PRKCA/PRKCB/ADRB1/LYZ	6
hsa04270	Vascular smooth muscle contraction	7/81	133/8105	0.000346588472128232	0.000714273633864269	0.000212553113341799	ADRA1A/PRKCA/MAPK1/RAF1/PRKCB/PRKCD/MAPK3	7
hsa04623	Cytosolic DNA-sensing pathway	5/81	63/8105	0.00039304494928229	0.000803031491206059	0.000238965622521901	RELA/IL6/IL1B/CXCL10/IKBKB	5
hsa04371	Apelin signaling pathway	7/81	137/8105	0.000415030766911121	0.00083137127612387	0.000247398958473459	AKT1/MAPK1/RAF1/PLAT/SERPINE1/NOS2/MAPK3	7
hsa04910	Insulin signaling pathway	7/81	137/8105	0.000415030766911121	0.00083137127612387	0.000247398958473459	AKT1/MAPK1/RAF1/IKBKB/MAPK8/MAPK10/MAPK3	7
hsa05165	Human papillomavirus infection	11/81	331/8105	0.000417439585901859	0.00083137127612387	0.000247398958473459	PTGS2/CASP3/RELA/AKT1/VEGFA/MAPK1/EGF/RAF1/IKBKB/FN1/MAPK3	11
hsa04061	Viral protein interaction with cytokine and cytokine receptor	6/81	100/8105	0.000466552463680606	0.000921441115769197	0.000274201886549128	IL10/IL6/CCL2/CXCL8/IL2/CXCL10	6
hsa04960	Aldosterone-regulated sodium reabsorption	4/81	37/8105	0.000475821578948066	0.00093198110917927	0.000277338371374688	PRKCA/MAPK1/PRKCB/MAPK3	4
hsa05330	Allograft rejection	4/81	38/8105	0.000527787133469546	0.00102529139862527	0.000305105590530281	IL10/IL2/IFNG/IL4	4
hsa04613	Neutrophil extracellular trap formation	8/81	190/8105	0.000586254353169883	0.00112961204635173	0.000336149265403356	PRKCA/RELA/AKT1/MAPK1/RAF1/PRKCB/MAPK14/MAPK3	8
hsa04928	Parathyroid hormone synthesis, secretion and action	6/81	106/8105	0.000636715101785889	0.00121694741228432	0.000362138470455472	PRKCA/FOS/MAPK1/RAF1/PRKCB/MAPK3	6
hsa04072	Phospholipase D signaling pathway	7/81	148/8105	0.000660394337835636	0.00125210766453637	0.000372601436926212	PRKCA/AKT1/MAPK1/EGF/RAF1/CXCL8/MAPK3	7
hsa05218	Melanoma	5/81	72/8105	0.000729454306249184	0.00137206881413537	0.000408299402829535	AKT1/MAPK1/EGF/RAF1/MAPK3	5
hsa00380	Tryptophan metabolism	4/81	42/8105	0.000776441257961037	0.00143762951669348	0.00042780891680419	MAOB/CYP1A2/MAOA/CAT	4
hsa05332	Graft-versus-host disease	4/81	42/8105	0.000776441257961037	0.00143762951669348	0.00042780891680419	IL6/IL1B/IL2/IFNG	4
hsa04150	mTOR signaling pathway	7/81	155/8105	0.000868723031079031	0.00159602603384287	0.00047494445599588	PRKCA/AKT1/MAPK1/RAF1/PRKCB/IKBKB/MAPK3	7
hsa04670	Leukocyte transendothelial migration	6/81	114/8105	0.000934400980336362	0.00170348486415168	0.000506921989332277	PRKCA/MMP2/MMP9/ICAM1/PRKCB/MAPK14	6
hsa05225	Hepatocellular carcinoma	7/81	168/8105	0.00139105404828378	0.00250284097797623	0.000744793895289395	PRKCA/AKT1/MAPK1/RAF1/HMOX1/PRKCB/MAPK3	7
hsa04672	Intestinal immune network for IgA production	4/81	49/8105	0.00139398738013866	0.00250284097797623	0.000744793895289395	IL10/IL6/IL2/IL4	4
hsa00330	Arginine and proline metabolism	4/81	51/8105	0.00161950967492918	0.00288589318013696	0.000858782336527542	MAOB/ODC1/NOS2/MAOA	4
hsa05034	Alcoholism	7/81	187/8105	0.00256409805512431	0.00453500924674971	0.00134952529217069	MAOB/MAPK1/RAF1/DRD2/SLC6A3/MAOA/MAPK3	7
hsa04060	Cytokine-cytokine receptor interaction	9/81	295/8105	0.00259353399198339	0.00455309300814862	0.00135490664688411	IL10/IL6/IL1B/CCL2/CXCL8/IL2/IFNG/CXCL10/IL4	9
hsa05017	Spinocerebellar ataxia	6/81	143/8105	0.00297624858488484	0.00518655084277726	0.00154341064386443	PRKCA/AKT1/PRKCB/MAPK8/GRIA2/MAPK10	6
hsa04916	Melanogenesis	5/81	101/8105	0.00329730874201512	0.00570410344421594	0.00169742363207847	PRKCA/MAPK1/RAF1/PRKCB/MAPK3	5
hsa04215	Apoptosis - multiple species	3/81	32/8105	0.00387101200833542	0.00664804236214127	0.00197832040090369	CASP3/MAPK8/MAPK10	3
hsa04137	Mitophagy - animal	4/81	68/8105	0.00464327450083574	0.00791695004818756	0.00235592117800829	JUN/RELA/MAPK8/MAPK10	4
hsa05230	Central carbon metabolism in cancer	4/81	70/8105	0.00514975551334144	0.00871780040472801	0.00259423773980358	AKT1/MAPK1/RAF1/MAPK3	4
hsa04724	Glutamatergic synapse	5/81	114/8105	0.00552660333918021	0.00928939710202631	0.0027643331371786	PRKCA/MAPK1/PRKCB/GRIA2/MAPK3	5
hsa00982	Drug metabolism - cytochrome P450	4/81	72/8105	0.00569206231511235	0.00950013217381428	0.00282704355161251	MAOB/CYP3A4/CYP1A2/MAOA	4
hsa05216	Thyroid cancer	3/81	37/8105	0.00585092534663144	0.00969698816189965	0.00288562383676339	PPARG/MAPK1/MAPK3	3
hsa01524	Platinum drug resistance	4/81	73/8105	0.00597699211965784	0.00983713286360353	0.00292732801182073	CASP3/AKT1/MAPK1/MAPK3	4
hsa04918	Thyroid hormone synthesis	4/81	75/8105	0.00657507114510094	0.0107468404233719	0.00319803823391479	PRKCA/PRKCB/ALB/GSR	4
hsa04611	Platelet activation	5/81	124/8105	0.00784648542470944	0.0127371030524393	0.00379029937603124	PTGS1/AKT1/MAPK1/MAPK14/MAPK3	5
hsa04940	Type I diabetes mellitus	3/81	43/8105	0.00890328980724558	0.0143542835667837	0.00427153896946262	IL1B/IL2/IFNG	3
hsa04211	Longevity regulating pathway	4/81	89/8105	0.0118935360176709	0.0190261031435431	0.0056617761963908	PPARG/RELA/AKT1/CAT	4
hsa05012	Parkinson disease	7/81	249/8105	0.0119615585164047	0.0190261031435431	0.0056617761963908	CASP3/MAOB/MAPK8/DRD2/SLC6A3/MAOA/MAPK10	7
hsa00360	Phenylalanine metabolism	2/81	17/8105	0.0121730686936584	0.0191397611435556	0.00569559847487552	MAOB/MAOA	2
hsa05202	Transcriptional misregulation in cancer	6/81	192/8105	0.0121945313615059	0.0191397611435556	0.00569559847487552	PPARG/RELA/MMP9/IL6/CXCL8/PLAT	6
hsa04550	Signaling pathways regulating pluripotency of stem cells	5/81	143/8105	0.0139795207421517	0.0217970158940129	0.00648634272662164	AKT1/MAPK1/RAF1/MAPK14/MAPK3	5
hsa04961	Endocrine and other factor-regulated calcium reabsorption	3/81	53/8105	0.0157398510703391	0.0242230175563011	0.00720827082510405	PRKCA/ESR1/PRKCB	3
hsa05320	Autoimmune thyroid disease	3/81	53/8105	0.0157398510703391	0.0242230175563011	0.00720827082510405	IL10/IL2/IL4	3
hsa05226	Gastric cancer	5/81	149/8105	0.0164430608706161	0.0251419704924904	0.00748173228068779	AKT1/MAPK1/EGF/RAF1/MAPK3	5
hsa00340	Histidine metabolism	2/81	22/8105	0.0200212500610435	0.0304168991312007	0.00905144233528957	MAOB/MAOA	2
hsa04810	Regulation of actin cytoskeleton	6/81	218/8105	0.021524533656536	0.0324924488955352	0.009669083171223	CHRM2/MAPK1/EGF/RAF1/FN1/MAPK3	6
hsa05416	Viral myocarditis	3/81	60/8105	0.0218794239055323	0.0328191358582985	0.00976629847881856	CASP3/CAV1/ICAM1	3
hsa04213	Longevity regulating pathway - multiple species	3/81	62/8105	0.0238415114389732	0.0355373472392242	0.0105751821675684	AKT1/SOD1/CAT	3
hsa04310	Wnt signaling pathway	5/81	166/8105	0.0249501176777349	0.0369573618101449	0.0109977492395279	JUN/PRKCA/PRKCB/MAPK8/MAPK10	5
hsa04924	Renin secretion	3/81	69/8105	0.0314366051781467	0.04627624488957	0.0137708567959191	ADRB2/ADRB1/ADCYAP1	3
hsa04152	AMPK signaling pathway	4/81	120/8105	0.0317722928429675	0.0464816876776746	0.0138319923357948	ADRA1A/PPARG/AKT1/HMGCR	4
hsa00591	Linoleic acid metabolism	2/81	29/8105	0.0336449843122285	0.0489193943680868	0.014557403609424	CYP3A4/CYP1A2	2
