# Supplementary material for: Duhuo Jisheng decoction alleviates neuroinflammation and neuropathic pain by suppressing microglial M1 polarization: a network pharmacology research
Source: J Orthop Surg Res. 2023 Aug 28;18:629. doi: 10.1186/s13018-023-04121-9 (PMC10463324; doi:10.1186/s13018-023-04121-9)
Supplement: Supplementary file 1 — Additional file 1. Table S1: Chemical compounds of 15 herbs in DHJSD. Table S2: Targets of DHJSD and NPs. Table S3: PPI analysis. Table S4. GO enrichment analysis data. Table S5. KEGG pathway enrichment analysis data. Table S6. C-T-P analysis data. Table S7: Molecular docking data. [file 13018_2023_4121_MOESM1_ESM.zip › Supplementary Materials/the targets of DHJSD and NP.txt]

83 common elements in "DHJSD" and "neuropathic pain":
PTGS1
PTGS2
SCN5A
ADRA1A
CHRM2
ADRB2
SLC6A4
OPRM1
JUN
CASP3
PRKCA
PON1
MAOB
ESR1
AR
ACHE
PPARG
AKR1B1
RELA
AKT1
VEGFA
FOS
MMP2
MMP9
MAPK1
IL10
EGF
IL6
ODC1
RAF1
SOD1
MMP1
HMOX1
CYP3A4
CYP1A2
CAV1
GJA1
ICAM1
IL1B
CCL2
SELE
PTGER3
CXCL8
PRKCB
HSPB1
IL2
PLAT
THBD
SERPINE1
IFNG
PPARA
CRP
CXCL10
CTSD
ERBB3
NOS2
SLC6A2
IKBKB
MAPK8
OPRD1
ADRA2B
ALB
MAPK14
ADRA2A
HTR3A
DRD2
NR3C1
ADRB1
ADRA2C
SLC6A3
PRKCD
FN1
MAOA
GRIA2
LYZ
ADCYAP1
IL4
MAPK10
MAPK3
CAT
HMGCR
GSR
ABAT
