# Supplementary material for: Duhuo Jisheng decoction alleviates neuroinflammation and neuropathic pain by suppressing microglial M1 polarization: a network pharmacology research
Source: J Orthop Surg Res. 2023 Aug 28;18:629. doi: 10.1186/s13018-023-04121-9 (PMC10463324; doi:10.1186/s13018-023-04121-9)
Supplement: Supplementary file 1 — Additional file 1. Table S1: Chemical compounds of 15 herbs in DHJSD. Table S2: Targets of DHJSD and NPs. Table S3: PPI analysis. Table S4. GO enrichment analysis data. Table S5. KEGG pathway enrichment analysis data. Table S6. C-T-P analysis data. Table S7: Molecular docking data. [file 13018_2023_4121_MOESM1_ESM.zip › Supplementary Materials/the targets of DHJSD and NP.xlsx]

## Sheet: DHJSD
MolId	MolName	Target	Symbol
MOL000358	beta-sitosterol	Progesterone receptor	PGR
MOL000358	beta-sitosterol	Nuclear receptor coactivator 2	NCOA2
MOL000358	beta-sitosterol	Prostaglandin G/H synthase 1	PTGS1
MOL000358	beta-sitosterol	Prostaglandin G/H synthase 2	PTGS2
MOL000358	beta-sitosterol	Potassium voltage-gated channel subfamily H member 2	KCNH2
MOL000358	beta-sitosterol	Muscarinic acetylcholine receptor M3	CHRM3
MOL000358	beta-sitosterol	Muscarinic acetylcholine receptor M1	CHRM1
MOL000358	beta-sitosterol	Sodium channel protein type 5 subunit alpha	SCN5A
MOL000358	beta-sitosterol	Muscarinic acetylcholine receptor M4	CHRM4
MOL000358	beta-sitosterol	Alpha-1A adrenergic receptor	ADRA1A
MOL000358	beta-sitosterol	Muscarinic acetylcholine receptor M2	CHRM2
MOL000358	beta-sitosterol	Alpha-1B adrenergic receptor	ADRA1B
MOL000358	beta-sitosterol	Beta-2 adrenergic receptor	ADRB2
MOL000358	beta-sitosterol	Neuronal acetylcholine receptor subunit alpha-2	CHRNA2
MOL000358	beta-sitosterol	Sodium-dependent serotonin transporter	SLC6A4
MOL000358	beta-sitosterol	Mu-type opioid receptor	OPRM1
MOL000358	beta-sitosterol	Gamma-aminobutyric acid receptor subunit alpha-1	GABRA1
MOL000358	beta-sitosterol	Apoptosis regulator Bcl-2	BCL2
MOL000358	beta-sitosterol	Apoptosis regulator BAX	BAX
MOL000358	beta-sitosterol	Caspase-9	CASP9
MOL000358	beta-sitosterol	Transcription factor AP-1	JUN
MOL000358	beta-sitosterol	Caspase-3	CASP3
MOL000358	beta-sitosterol	Caspase-8	CASP8
MOL000358	beta-sitosterol	Protein kinase C alpha type	PRKCA
MOL000358	beta-sitosterol	Serum paraoxonase/arylesterase 1	PON1
MOL000358	beta-sitosterol	Microtubule-associated protein 2	MAP2
MOL001941	Ammidin	Muscarinic acetylcholine receptor M1	CHRM1
MOL001941	Ammidin	Prostaglandin G/H synthase 2	PTGS2
MOL001941	Ammidin	Gamma-aminobutyric acid receptor subunit alpha-1	GABRA1
MOL001941	Ammidin	Amine oxidase [flavin-containing] B	MAOB
MOL001942	isoimperatorin	Prostaglandin G/H synthase 2	PTGS2
MOL003608	O-Acetylcolumbianetin	Prostaglandin G/H synthase 1	PTGS1
MOL003608	O-Acetylcolumbianetin	Muscarinic acetylcholine receptor M1	CHRM1
MOL003608	O-Acetylcolumbianetin	Estrogen receptor	ESR1
MOL003608	O-Acetylcolumbianetin	Androgen receptor	AR
MOL003608	O-Acetylcolumbianetin	Sodium channel protein type 5 subunit alpha	SCN5A
MOL003608	O-Acetylcolumbianetin	Prostaglandin G/H synthase 2	PTGS2
MOL003608	O-Acetylcolumbianetin	Retinoic acid receptor RXR-alpha	RXRA
MOL003608	O-Acetylcolumbianetin	Muscarinic acetylcholine receptor M2	CHRM2
MOL003608	O-Acetylcolumbianetin	Beta-2 adrenergic receptor	ADRB2
MOL003608	O-Acetylcolumbianetin	Mu-type opioid receptor	OPRM1
MOL003608	O-Acetylcolumbianetin	Gamma-aminobutyric acid receptor subunit alpha-1	GABRA1
MOL004777	Angelol D	Prostaglandin G/H synthase 2	PTGS2
MOL004777	Angelol D	Nuclear receptor coactivator 1	NCOA1
MOL004778	[(1R,2R)-2,3-dihydroxy-1-(7-methoxy-2-oxochromen-6-yl)-3-methylbutyl] (Z)-2-methylbut-2-enoate	Prostaglandin G/H synthase 2	PTGS2
MOL004780	Angelicone	Prostaglandin G/H synthase 1	PTGS1
MOL004780	Angelicone	Sodium channel protein type 5 subunit alpha	SCN5A
MOL004780	Angelicone	Prostaglandin G/H synthase 2	PTGS2
MOL004780	Angelicone	Retinoic acid receptor RXR-alpha	RXRA
MOL004780	Angelicone	Alpha-1B adrenergic receptor	ADRA1B
MOL004780	Angelicone	Beta-2 adrenergic receptor	ADRB2
MOL004780	Angelicone	Gamma-aminobutyric acid receptor subunit alpha-1	GABRA1
MOL004792	nodakenin	Estrogen receptor	ESR1
MOL004792	nodakenin	Prostaglandin G/H synthase 2	PTGS2
MOL004792	nodakenin	Acetylcholinesterase	ACHE
MOL000098	quercetin	Prostaglandin G/H synthase 1	PTGS1
MOL000098	quercetin	Androgen receptor	AR
MOL000098	quercetin	Peroxisome proliferator activated receptor gamma	PPARG
MOL000098	quercetin	Prostaglandin G/H synthase 2	PTGS2
MOL000098	quercetin	Nuclear receptor coactivator 2	NCOA2
MOL000098	quercetin	Aldose reductase	AKR1B1
MOL000098	quercetin	Trypsin-1	PRSS1
MOL000098	quercetin	Potassium voltage-gated channel subfamily H member 2	KCNH2
MOL000098	quercetin	Sodium channel protein type 5 subunit alpha	SCN5A
MOL000098	quercetin	Beta-2 adrenergic receptor	ADRB2
MOL000098	quercetin	Stromelysin-1	MMP3
MOL000098	quercetin	Coagulation factor VII	F7
MOL000098	quercetin	Retinoic acid receptor RXR-alpha	RXRA
MOL000098	quercetin	Acetylcholinesterase	ACHE
MOL000098	quercetin	Gamma-aminobutyric acid receptor subunit alpha-1	GABRA1
MOL000098	quercetin	Amine oxidase [flavin-containing] B	MAOB
MOL000098	quercetin	Transcription factor p65	RELA
MOL000098	quercetin	Epidermal growth factor receptor	EGFR
MOL000098	quercetin	RAC-alpha serine/threonine-protein kinase	AKT1
MOL000098	quercetin	Vascular endothelial growth factor A	VEGFA
MOL000098	quercetin	G1/S-specific cyclin-D1	CCND1
MOL000098	quercetin	Apoptosis regulator Bcl-2	BCL2
MOL000098	quercetin	Bcl-2-like protein 1	BCL2L1
MOL000098	quercetin	Proto-oncogene c-Fos	FOS
MOL000098	quercetin	Cyclin-dependent kinase inhibitor 1	CDKN1A
MOL000098	quercetin	Eukaryotic translation initiation factor 6	EIF6
MOL000098	quercetin	Apoptosis regulator BAX	BAX
MOL000098	quercetin	Caspase-9	CASP9
MOL000098	quercetin	Urokinase-type plasminogen activator	PLAU
MOL000098	quercetin	72 kDa type IV collagenase	MMP2
MOL000098	quercetin	Matrix metalloproteinase-9	MMP9
MOL000098	quercetin	Mitogen-activated protein kinase 1	MAPK1
MOL000098	quercetin	Interleukin-10	IL10
MOL000098	quercetin	Pro-epidermal growth factor	EGF
MOL000098	quercetin	Retinoblastoma-associated protein	RB1
MOL000098	quercetin	Tumor necrosis factor	TNFSF15
MOL000098	quercetin	Transcription factor AP-1	JUN
MOL000098	quercetin	Interleukin-6	IL6
MOL000098	quercetin	Activator of 90 kDa heat shock protein ATPase homolog 1	AHSA1
MOL000098	quercetin	Caspase-3	CASP3
MOL000098	quercetin	Cellular tumor antigen p53	TP63
MOL000098	quercetin	ETS domain-containing protein Elk-1	ELK1
MOL000098	quercetin	NF-kappa-B inhibitor alpha	NFKBIA
MOL000098	quercetin	NADPH--cytochrome P450 reductase	POR
MOL000098	quercetin	Ornithine decarboxylase	ODC1
MOL000098	quercetin	Caspase-8	CASP8
MOL000098	quercetin	DNA topoisomerase 1	TOP1
MOL000098	quercetin	RAF proto-oncogene serine/threonine-protein kinase	RAF1
MOL000098	quercetin	Superoxide dismutase [Cu-Zn]	SOD1
MOL000098	quercetin	Protein kinase C alpha type	PRKCA
MOL000098	quercetin	Interstitial collagenase	MMP1
MOL000098	quercetin	Hypoxia-inducible factor 1-alpha	HIF1A
MOL000098	quercetin	Signal transducer and activator of transcription 1-alpha/beta	STAT1
MOL000098	quercetin	Protein CBFA2T1	RUNX1T1
MOL000098	quercetin	Receptor tyrosine-protein kinase erbB-2	ERBB2
MOL000098	quercetin	Peroxisome proliferator-activated receptor gamma	PPARG
MOL000098	quercetin	Acetyl-CoA carboxylase 1	ACACA
MOL000098	quercetin	Heme oxygenase 1	HMOX1
MOL000098	quercetin	Cytochrome P450 3A4	CYP3A4
MOL000098	quercetin	Cytochrome P450 1A2	CYP1A2
MOL000098	quercetin	Caveolin-1	CAV1
MOL000098	quercetin	Myc proto-oncogene protein	MYC
MOL000098	quercetin	Tissue factor	F3
MOL000098	quercetin	Gap junction alpha-1 protein	GJA1
MOL000098	quercetin	Cytochrome P450 1A1	CYP1A1
MOL000098	quercetin	Intercellular adhesion molecule 1	ICAM1
MOL000098	quercetin	Interleukin-1 beta	IL1B
MOL000098	quercetin	C-C motif chemokine 2	CCL2
MOL000098	quercetin	E-selectin	SELE
MOL000098	quercetin	Vascular cell adhesion protein 1	VCAM1
MOL000098	quercetin	Prostaglandin E2 receptor EP3 subtype	PTGER3
MOL000098	quercetin	Interleukin-8	CXCL8
MOL000098	quercetin	Protein kinase C beta type	PRKCB
MOL000098	quercetin	Baculoviral IAP repeat-containing protein 5	BIRC5
MOL000098	quercetin	Dual oxidase 2	DUOX2
MOL000098	quercetin	Nitric oxide synthase, endothelial	NOS3
MOL000098	quercetin	Heat shock protein beta-1	HSPB1
MOL000098	quercetin	Estrogen sulfotransferase	SULT1E1
MOL000098	quercetin	Maltase-glucoamylase, intestinal	MGAM
MOL000098	quercetin	Interleukin-2	IL2
MOL000098	quercetin	Nuclear receptor subfamily 1 group I member 2	NR1I2
MOL000098	quercetin	Cytochrome P450 1B1	CYP1B1
MOL000098	quercetin	G2/mitotic-specific cyclin-B1	CCNB1
MOL000098	quercetin	Tissue-type plasminogen activator	PLAT
MOL000098	quercetin	Thrombomodulin	THBD
MOL000098	quercetin	Plasminogen activator inhibitor 1	SERPINE1
MOL000098	quercetin	Collagen alpha-1(I) chain	COL1A1
MOL000098	quercetin	Interferon gamma	IFNG
MOL000098	quercetin	Arachidonate 5-lipoxygenase	ALOX5
MOL000098	quercetin	Interleukin-1 alpha	IL1A
MOL000098	quercetin	Myeloperoxidase	MPO
MOL000098	quercetin	DNA topoisomerase 2-alpha	TOP2A
MOL000098	quercetin	Neutrophil cytosol factor 1	NCF1
MOL000098	quercetin	ATP-binding cassette sub-family G member 2	ABCG2
MOL000098	quercetin	Hyaluronan synthase 2	HAS2
MOL000098	quercetin	Glutathione S-transferase P	GSTP1
MOL000098	quercetin	Nuclear factor erythroid 2-related factor 2	NFE2L2
MOL000098	quercetin	NAD(P)H dehydrogenase [quinone] 1	NQO1
MOL000098	quercetin	Poly [ADP-ribose] polymerase 1	PARP1
MOL000098	quercetin	Aryl hydrocarbon receptor	AHR
MOL000098	quercetin	26S proteasome non-ATPase regulatory subunit 3	PSMD3
MOL000098	quercetin	Solute carrier family 2, facilitated glucose transporter member 4	SLC2A4
MOL000098	quercetin	Collagen alpha-1(III) chain	COL3A1
MOL000098	quercetin	C-X-C motif chemokine 11	CXCL11
MOL000098	quercetin	C-X-C motif chemokine 2	CXCL2
MOL000098	quercetin	DDB1- and CUL4-associated factor 5	DCAF5
MOL000098	quercetin	Nuclear receptor subfamily 1 group I member 3	NR1I3
MOL000098	quercetin	Serine/threonine-protein kinase Chk2	CHEK2
MOL000098	quercetin	Insulin receptor	INSR
MOL000098	quercetin	Claudin-4	CLDN4
MOL000098	quercetin	Peroxisome proliferator-activated receptor alpha	PPARA
MOL000098	quercetin	Peroxisome proliferator-activated receptor delta	PPARD
MOL000098	quercetin	Heat shock factor protein 1	HSF1
MOL000098	quercetin	C-reactive protein	CRP
MOL000098	quercetin	C-X-C motif chemokine 10	CXCL10
MOL000098	quercetin	Inhibitor of nuclear factor kappa-B kinase subunit alpha	CHUK
MOL000098	quercetin	Osteopontin	SPP1
MOL000098	quercetin	Runt-related transcription factor 2	RUNX2
MOL000098	quercetin	Ras association domain-containing protein 1	RASSF1
MOL000098	quercetin	Transcription factor E2F1	E2F1
MOL000098	quercetin	Transcription factor E2F2	E2F2
MOL000098	quercetin	Prostatic acid phosphatase	ACPP
MOL000098	quercetin	Cathepsin D	CTSD
MOL000098	quercetin	Insulin-like growth factor-binding protein 3	IGFBP3
MOL000098	quercetin	Insulin-like growth factor II	IGF2
MOL000098	quercetin	CD40 ligand	CD40LG
MOL000098	quercetin	Interferon regulatory factor 1	IRF1
MOL000098	quercetin	Receptor tyrosine-protein kinase erbB-3	ERBB3
MOL000098	quercetin	Serum paraoxonase/arylesterase 1	PON1
MOL000098	quercetin	Type I iodothyronine deiodinase	DIO1
MOL000098	quercetin	Procollagen C-endopeptidase enhancer 1	PCOLCE
MOL000098	quercetin	Puromycin-sensitive aminopeptidase	NPEPPS
MOL000098	quercetin	Hexokinase-2	HK2
MOL000098	quercetin	Ras GTPase-activating protein 1	RASA1
MOL000098	quercetin	Glutathione S-transferase Mu 1	GSTM1
MOL000098	quercetin	Glutathione S-transferase Mu 2	GSTM2
MOL000359	sitosterol	Progesterone receptor	PGR
MOL000359	sitosterol	Nuclear receptor coactivator 2	NCOA2
MOL000359	sitosterol	Mineralocorticoid receptor	NR3C2
MOL000073	ent-Epicatechin	Prostaglandin G/H synthase 1	PTGS1
MOL000073	ent-Epicatechin	Estrogen receptor	ESR1
MOL000073	ent-Epicatechin	Prostaglandin G/H synthase 2	PTGS2
MOL000211	Mairin	Progesterone receptor	PGR
MOL000422	kaempferol	Nitric oxide synthase, inducible	NOS2
MOL000422	kaempferol	Prostaglandin G/H synthase 1	PTGS1
MOL000422	kaempferol	Androgen receptor	AR
MOL000422	kaempferol	Peroxisome proliferator activated receptor gamma	PPARG
MOL000422	kaempferol	Prostaglandin G/H synthase 2	PTGS2
MOL000422	kaempferol	Nuclear receptor coactivator 2	NCOA2
MOL000422	kaempferol	Trypsin-1	PRSS1
MOL000422	kaempferol	Progesterone receptor	PGR
MOL000422	kaempferol	Muscarinic acetylcholine receptor M1	CHRM1
MOL000422	kaempferol	Acetylcholinesterase	ACHE
MOL000422	kaempferol	Sodium-dependent noradrenaline transporter	SLC6A2
MOL000422	kaempferol	Muscarinic acetylcholine receptor M2	CHRM2
MOL000422	kaempferol	Alpha-1B adrenergic receptor	ADRA1B
MOL000422	kaempferol	Gamma-aminobutyric acid receptor subunit alpha-1	GABRA1
MOL000422	kaempferol	Coagulation factor VII	F7
MOL000422	kaempferol	Transcription factor p65	RELA
MOL000422	kaempferol	Inhibitor of nuclear factor kappa-B kinase subunit beta	IKBKB
MOL000422	kaempferol	RAC-alpha serine/threonine-protein kinase	AKT1
MOL000422	kaempferol	Apoptosis regulator Bcl-2	BCL2
MOL000422	kaempferol	Apoptosis regulator BAX	BAX
MOL000422	kaempferol	Tumor necrosis factor	TNFSF15
MOL000422	kaempferol	Transcription factor AP-1	JUN
MOL000422	kaempferol	Activator of 90 kDa heat shock protein ATPase homolog 1	AHSA1
MOL000422	kaempferol	Caspase-3	CASP3
MOL000422	kaempferol	Mitogen-activated protein kinase 8	MAPK8
MOL000422	kaempferol	Interstitial collagenase	MMP1
MOL000422	kaempferol	Signal transducer and activator of transcription 1-alpha/beta	STAT1
MOL000422	kaempferol	Peroxisome proliferator-activated receptor gamma	PPARG
MOL000422	kaempferol	Heme oxygenase 1	HMOX1
MOL000422	kaempferol	Cytochrome P450 3A4	CYP3A4
MOL000422	kaempferol	Cytochrome P450 1A2	CYP1A2
MOL000422	kaempferol	Cytochrome P450 1A1	CYP1A1
MOL000422	kaempferol	Intercellular adhesion molecule 1	ICAM1
MOL000422	kaempferol	E-selectin	SELE
MOL000422	kaempferol	Vascular cell adhesion protein 1	VCAM1
MOL000422	kaempferol	Nuclear receptor subfamily 1 group I member 2	NR1I2
MOL000422	kaempferol	Cytochrome P450 1B1	CYP1B1
MOL000422	kaempferol	Arachidonate 5-lipoxygenase	ALOX5
MOL000422	kaempferol	Hyaluronan synthase 2	HAS2
MOL000422	kaempferol	Glutathione S-transferase P	GSTP1
MOL000422	kaempferol	Aryl hydrocarbon receptor	AHR
MOL000422	kaempferol	26S proteasome non-ATPase regulatory subunit 3	PSMD3
MOL000422	kaempferol	Solute carrier family 2, facilitated glucose transporter member 4	SLC2A4
MOL000422	kaempferol	Nuclear receptor subfamily 1 group I member 3	NR1I3
MOL000422	kaempferol	Insulin receptor	INSR
MOL000422	kaempferol	Type I iodothyronine deiodinase	DIO1
MOL000422	kaempferol	Serine/threonine-protein phosphatase 2B catalytic subunit alpha isoform	PPP3CA
MOL000422	kaempferol	Glutathione S-transferase Mu 1	GSTM1
MOL000422	kaempferol	Glutathione S-transferase Mu 2	GSTM2
MOL000422	kaempferol	Aldo-keto reductase family 1 member C3	AKR1C3
MOL000422	kaempferol	Antileukoproteinase	SLPI
MOL000443	Erythraline	Prostaglandin G/H synthase 1	PTGS1
MOL000443	Erythraline	Muscarinic acetylcholine receptor M3	CHRM3
MOL000443	Erythraline	Muscarinic acetylcholine receptor M1	CHRM1
MOL000443	Erythraline	Sodium channel protein type 5 subunit alpha	SCN5A
MOL000443	Erythraline	Muscarinic acetylcholine receptor M5	CHRM5
MOL000443	Erythraline	Prostaglandin G/H synthase 2	PTGS2
MOL000443	Erythraline	Muscarinic acetylcholine receptor M4	CHRM4
MOL000443	Erythraline	Retinoic acid receptor RXR-alpha	RXRA
MOL000443	Erythraline	Delta-type opioid receptor	OPRD1
MOL000443	Erythraline	Muscarinic acetylcholine receptor M2	CHRM2
MOL000443	Erythraline	Alpha-2B adrenergic receptor	ADRA2B
MOL000443	Erythraline	Alpha-1B adrenergic receptor	ADRA1B
MOL000443	Erythraline	Beta-2 adrenergic receptor	ADRB2
MOL000443	Erythraline	Alpha-1D adrenergic receptor	ADRA1D
MOL000443	Erythraline	Neuronal acetylcholine receptor subunit alpha-2	CHRNA2
MOL000443	Erythraline	Mu-type opioid receptor	OPRM1
MOL000443	Erythraline	Gamma-aminobutyric acid receptor subunit alpha-1	GABRA1
MOL002058	40957-99-1	Potassium voltage-gated channel subfamily H member 2	KCNH2
MOL002058	40957-99-1	Sodium channel protein type 5 subunit alpha	SCN5A
MOL002058	40957-99-1	Prostaglandin G/H synthase 2	PTGS2
MOL002058	40957-99-1	Prostaglandin G/H synthase 1	PTGS1
MOL002058	40957-99-1	Nuclear receptor coactivator 2	NCOA2
MOL002058	40957-99-1	Coagulation factor VII	F7
MOL002773	beta-carotene	RAC-alpha serine/threonine-protein kinase	AKT1
MOL002773	beta-carotene	Vascular endothelial growth factor A	VEGFA
MOL002773	beta-carotene	Apoptosis regulator Bcl-2	BCL2
MOL002773	beta-carotene	Caspase-9	CASP9
MOL002773	beta-carotene	72 kDa type IV collagenase	MMP2
MOL002773	beta-carotene	Transcription factor AP-1	JUN
MOL002773	beta-carotene	Caspase-3	CASP3
MOL002773	beta-carotene	Prostaglandin G/H synthase 2	PTGS2
MOL002773	beta-carotene	Caspase-8	CASP8
MOL002773	beta-carotene	Interstitial collagenase	MMP1
MOL002773	beta-carotene	Heme oxygenase 1	HMOX1
MOL002773	beta-carotene	Cytochrome P450 3A4	CYP3A4
MOL002773	beta-carotene	Cytochrome P450 1A2	CYP1A2
MOL002773	beta-carotene	Serum albumin	ALB
MOL002773	beta-carotene	Caveolin-1	CAV1
MOL002773	beta-carotene	Catenin beta-1	CTNNB1
MOL002773	beta-carotene	Myc proto-oncogene protein	MYC
MOL002773	beta-carotene	Caspase-7	CASP7
MOL002773	beta-carotene	Tissue factor	F3
MOL002773	beta-carotene	Gap junction alpha-1 protein	GJA1
MOL002773	beta-carotene	Stromelysin-2	MMP10
MOL004367	olivil	Prostaglandin G/H synthase 2	PTGS2
MOL004367	olivil	Nuclear receptor coactivator 2	NCOA2
MOL006709	AIDS214634	Prostaglandin G/H synthase 2	PTGS2
MOL006709	AIDS214634	Nuclear receptor coactivator 2	NCOA2
MOL006709	AIDS214634	Potassium voltage-gated channel subfamily H member 2	KCNH2
MOL006709	AIDS214634	Coagulation factor VII	F7
MOL007059	3-beta-Hydroxymethyllenetanshiquinone	Muscarinic acetylcholine receptor M1	CHRM1
MOL007059	3-beta-Hydroxymethyllenetanshiquinone	Prostaglandin G/H synthase 2	PTGS2
MOL007059	3-beta-Hydroxymethyllenetanshiquinone	Retinoic acid receptor RXR-alpha	RXRA
MOL007059	3-beta-Hydroxymethyllenetanshiquinone	Delta-type opioid receptor	OPRD1
MOL007059	3-beta-Hydroxymethyllenetanshiquinone	Acetylcholinesterase	ACHE
MOL007059	3-beta-Hydroxymethyllenetanshiquinone	Alpha-1A adrenergic receptor	ADRA1A
MOL007059	3-beta-Hydroxymethyllenetanshiquinone	Beta-2 adrenergic receptor	ADRB2
MOL007059	3-beta-Hydroxymethyllenetanshiquinone	Mu-type opioid receptor	OPRM1
MOL007059	3-beta-Hydroxymethyllenetanshiquinone	Trypsin-1	PRSS1
MOL007059	3-beta-Hydroxymethyllenetanshiquinone	Nuclear receptor coactivator 1	NCOA1
MOL007563	Yangambin	Potassium voltage-gated channel subfamily H member 2	KCNH2
MOL007563	Yangambin	Sodium channel protein type 5 subunit alpha	SCN5A
MOL007563	Yangambin	Prostaglandin G/H synthase 2	PTGS2
MOL007563	Yangambin	Voltage-dependent L-type calcium channel subunit alpha-1S	CACNA1S
MOL007563	Yangambin	Nuclear receptor coactivator 2	NCOA2
MOL008240	(E)-3-[4-[(1R,2R)-2-hydroxy-2-(4-hydroxy-3-methoxy-phenyl)-1-methylol-ethoxy]-3-methoxy-phenyl]acrolein	Nitric oxide synthase, inducible	NOS2
MOL008240	(E)-3-[4-[(1R,2R)-2-hydroxy-2-(4-hydroxy-3-methoxy-phenyl)-1-methylol-ethoxy]-3-methoxy-phenyl]acrolein	Estrogen receptor	ESR1
MOL008240	(E)-3-[4-[(1R,2R)-2-hydroxy-2-(4-hydroxy-3-methoxy-phenyl)-1-methylol-ethoxy]-3-methoxy-phenyl]acrolein	Peroxisome proliferator activated receptor gamma	PPARG
MOL008240	(E)-3-[4-[(1R,2R)-2-hydroxy-2-(4-hydroxy-3-methoxy-phenyl)-1-methylol-ethoxy]-3-methoxy-phenyl]acrolein	Prostaglandin G/H synthase 2	PTGS2
MOL008240	(E)-3-[4-[(1R,2R)-2-hydroxy-2-(4-hydroxy-3-methoxy-phenyl)-1-methylol-ethoxy]-3-methoxy-phenyl]acrolein	Coagulation factor VII	F7
MOL008240	(E)-3-[4-[(1R,2R)-2-hydroxy-2-(4-hydroxy-3-methoxy-phenyl)-1-methylol-ethoxy]-3-methoxy-phenyl]acrolein	Mitogen-activated protein kinase 14	MAPK14
MOL008240	(E)-3-[4-[(1R,2R)-2-hydroxy-2-(4-hydroxy-3-methoxy-phenyl)-1-methylol-ethoxy]-3-methoxy-phenyl]acrolein	Glycogen synthase kinase-3 beta	GSK3B
MOL008240	(E)-3-[4-[(1R,2R)-2-hydroxy-2-(4-hydroxy-3-methoxy-phenyl)-1-methylol-ethoxy]-3-methoxy-phenyl]acrolein	Trypsin-1	PRSS1
MOL008240	(E)-3-[4-[(1R,2R)-2-hydroxy-2-(4-hydroxy-3-methoxy-phenyl)-1-methylol-ethoxy]-3-methoxy-phenyl]acrolein	Cyclin-A2	CCNA2
MOL009009	(+)-medioresinol	Potassium voltage-gated channel subfamily H member 2	KCNH2
MOL009009	(+)-medioresinol	Sodium channel protein type 5 subunit alpha	SCN5A
MOL009009	(+)-medioresinol	Prostaglandin G/H synthase 2	PTGS2
MOL009009	(+)-medioresinol	Coagulation factor VII	F7
MOL009009	(+)-medioresinol	Alpha-1B adrenergic receptor	ADRA1B
MOL009009	(+)-medioresinol	Nuclear receptor coactivator 2	NCOA2
MOL009015	(-)-Tabernemontanine	Prostaglandin G/H synthase 1	PTGS1
MOL009015	(-)-Tabernemontanine	Muscarinic acetylcholine receptor M3	CHRM3
MOL009015	(-)-Tabernemontanine	Potassium voltage-gated channel subfamily H member 2	KCNH2
MOL009015	(-)-Tabernemontanine	Muscarinic acetylcholine receptor M1	CHRM1
MOL009015	(-)-Tabernemontanine	Androgen receptor	AR
MOL009015	(-)-Tabernemontanine	D(1B) dopamine receptor	DRD5
MOL009015	(-)-Tabernemontanine	Sodium channel protein type 5 subunit alpha	SCN5A
MOL009015	(-)-Tabernemontanine	Muscarinic acetylcholine receptor M5	CHRM5
MOL009015	(-)-Tabernemontanine	Prostaglandin G/H synthase 2	PTGS2
MOL009015	(-)-Tabernemontanine	Alpha-2A adrenergic receptor	ADRA2A
MOL009015	(-)-Tabernemontanine	5-hydroxytryptamine receptor 3A	HTR3A
MOL009015	(-)-Tabernemontanine	Muscarinic acetylcholine receptor M4	CHRM4
MOL009015	(-)-Tabernemontanine	Delta-type opioid receptor	OPRD1
MOL009015	(-)-Tabernemontanine	Acetylcholinesterase	ACHE
MOL009015	(-)-Tabernemontanine	Sodium-dependent noradrenaline transporter	SLC6A2
MOL009015	(-)-Tabernemontanine	Alpha-1A adrenergic receptor	ADRA1A
MOL009015	(-)-Tabernemontanine	Muscarinic acetylcholine receptor M2	CHRM2
MOL009015	(-)-Tabernemontanine	Alpha-2B adrenergic receptor	ADRA2B
MOL009015	(-)-Tabernemontanine	Alpha-1B adrenergic receptor	ADRA1B
MOL009015	(-)-Tabernemontanine	D(3) dopamine receptor	DRD3
MOL009015	(-)-Tabernemontanine	Beta-2 adrenergic receptor	ADRB2
MOL009015	(-)-Tabernemontanine	Alpha-1D adrenergic receptor	ADRA1D
MOL009015	(-)-Tabernemontanine	Neuronal acetylcholine receptor subunit alpha-2	CHRNA2
MOL009015	(-)-Tabernemontanine	Sodium-dependent serotonin transporter	SLC6A4
MOL009015	(-)-Tabernemontanine	D(2) dopamine receptor	DRD2
MOL009015	(-)-Tabernemontanine	Mu-type opioid receptor	OPRM1
MOL009015	(-)-Tabernemontanine	Gamma-aminobutyric acid receptor subunit alpha-1	GABRA1
MOL009015	(-)-Tabernemontanine	cAMP and cAMP-inhibited cGMP 3',5'-cyclic phosphodiesterase 10A	PDE10A
MOL009027	Cyclopamine	Androgen receptor	AR
MOL009027	Cyclopamine	Mineralocorticoid receptor	NR3C2
MOL009027	Cyclopamine	Glucocorticoid receptor	NR3C1
MOL009029	Dehydrodiconiferyl alcohol 4,gamma'-di-O-beta-D-glucopyanoside_qt	Prostaglandin G/H synthase 1	PTGS1
MOL009029	Dehydrodiconiferyl alcohol 4,gamma'-di-O-beta-D-glucopyanoside_qt	Potassium voltage-gated channel subfamily H member 2	KCNH2
MOL009029	Dehydrodiconiferyl alcohol 4,gamma'-di-O-beta-D-glucopyanoside_qt	Estrogen receptor	ESR1
MOL009029	Dehydrodiconiferyl alcohol 4,gamma'-di-O-beta-D-glucopyanoside_qt	Prostaglandin G/H synthase 2	PTGS2
MOL009029	Dehydrodiconiferyl alcohol 4,gamma'-di-O-beta-D-glucopyanoside_qt	Coagulation factor VII	F7
MOL009029	Dehydrodiconiferyl alcohol 4,gamma'-di-O-beta-D-glucopyanoside_qt	Acetylcholinesterase	ACHE
MOL009029	Dehydrodiconiferyl alcohol 4,gamma'-di-O-beta-D-glucopyanoside_qt	Trypsin-1	PRSS1
MOL009029	Dehydrodiconiferyl alcohol 4,gamma'-di-O-beta-D-glucopyanoside_qt	Cyclin-A2	CCNA2
MOL009031	Cinchonan-9-al, 6'-methoxy-, (9R)-	Prostaglandin G/H synthase 1	PTGS1
MOL009031	Cinchonan-9-al, 6'-methoxy-, (9R)-	Muscarinic acetylcholine receptor M3	CHRM3
MOL009031	Cinchonan-9-al, 6'-methoxy-, (9R)-	Potassium voltage-gated channel subfamily H member 2	KCNH2
MOL009031	Cinchonan-9-al, 6'-methoxy-, (9R)-	Muscarinic acetylcholine receptor M1	CHRM1
MOL009031	Cinchonan-9-al, 6'-methoxy-, (9R)-	Beta-1 adrenergic receptor	ADRB1
MOL009031	Cinchonan-9-al, 6'-methoxy-, (9R)-	Sodium channel protein type 5 subunit alpha	SCN5A
MOL009031	Cinchonan-9-al, 6'-methoxy-, (9R)-	Muscarinic acetylcholine receptor M5	CHRM5
MOL009031	Cinchonan-9-al, 6'-methoxy-, (9R)-	Prostaglandin G/H synthase 2	PTGS2
MOL009031	Cinchonan-9-al, 6'-methoxy-, (9R)-	Alpha-2A adrenergic receptor	ADRA2A
MOL009031	Cinchonan-9-al, 6'-methoxy-, (9R)-	5-hydroxytryptamine receptor 3A	HTR3A
MOL009031	Cinchonan-9-al, 6'-methoxy-, (9R)-	Alpha-2C adrenergic receptor	ADRA2C
MOL009031	Cinchonan-9-al, 6'-methoxy-, (9R)-	D(4) dopamine receptor	DRD4
MOL009031	Cinchonan-9-al, 6'-methoxy-, (9R)-	Muscarinic acetylcholine receptor M4	CHRM4
MOL009031	Cinchonan-9-al, 6'-methoxy-, (9R)-	Retinoic acid receptor RXR-alpha	RXRA
MOL009031	Cinchonan-9-al, 6'-methoxy-, (9R)-	Delta-type opioid receptor	OPRD1
MOL009031	Cinchonan-9-al, 6'-methoxy-, (9R)-	Sodium-dependent noradrenaline transporter	SLC6A2
MOL009031	Cinchonan-9-al, 6'-methoxy-, (9R)-	Alpha-1A adrenergic receptor	ADRA1A
MOL009031	Cinchonan-9-al, 6'-methoxy-, (9R)-	Muscarinic acetylcholine receptor M2	CHRM2
MOL009031	Cinchonan-9-al, 6'-methoxy-, (9R)-	Alpha-2B adrenergic receptor	ADRA2B
MOL009031	Cinchonan-9-al, 6'-methoxy-, (9R)-	Alpha-1B adrenergic receptor	ADRA1B
MOL009031	Cinchonan-9-al, 6'-methoxy-, (9R)-	D(3) dopamine receptor	DRD3
MOL009031	Cinchonan-9-al, 6'-methoxy-, (9R)-	Sodium-dependent dopamine transporter	SLC6A3
MOL009031	Cinchonan-9-al, 6'-methoxy-, (9R)-	Beta-2 adrenergic receptor	ADRB2
MOL009031	Cinchonan-9-al, 6'-methoxy-, (9R)-	Alpha-1D adrenergic receptor	ADRA1D
MOL009031	Cinchonan-9-al, 6'-methoxy-, (9R)-	Sodium-dependent serotonin transporter	SLC6A4
MOL009031	Cinchonan-9-al, 6'-methoxy-, (9R)-	D(2) dopamine receptor	DRD2
MOL009031	Cinchonan-9-al, 6'-methoxy-, (9R)-	Epidermal growth factor receptor	EGFR
MOL009031	Cinchonan-9-al, 6'-methoxy-, (9R)-	Mu-type opioid receptor	OPRM1
MOL009042	Helenalin	Gamma-aminobutyric acid receptor subunit alpha-1	GABRA1
MOL009047	(+)-Eudesmin	Muscarinic acetylcholine receptor M3	CHRM3
MOL009047	(+)-Eudesmin	Potassium voltage-gated channel subfamily H member 2	KCNH2
MOL009047	(+)-Eudesmin	Sodium channel protein type 5 subunit alpha	SCN5A
MOL009047	(+)-Eudesmin	Prostaglandin G/H synthase 2	PTGS2
MOL009047	(+)-Eudesmin	Alpha-1B adrenergic receptor	ADRA1B
MOL009047	(+)-Eudesmin	Beta-2 adrenergic receptor	ADRB2
MOL009047	(+)-Eudesmin	Nuclear receptor coactivator 2	NCOA2
MOL009053	4-[(2S,3R)-5-[(E)-3-hydroxyprop-1-enyl]-7-methoxy-3-methylol-2,3-dihydrobenzofuran-2-yl]-2-methoxy-phenol	Potassium voltage-gated channel subfamily H member 2	KCNH2
MOL009053	4-[(2S,3R)-5-[(E)-3-hydroxyprop-1-enyl]-7-methoxy-3-methylol-2,3-dihydrobenzofuran-2-yl]-2-methoxy-phenol	Estrogen receptor	ESR1
MOL009053	4-[(2S,3R)-5-[(E)-3-hydroxyprop-1-enyl]-7-methoxy-3-methylol-2,3-dihydrobenzofuran-2-yl]-2-methoxy-phenol	Prostaglandin G/H synthase 2	PTGS2
MOL009053	4-[(2S,3R)-5-[(E)-3-hydroxyprop-1-enyl]-7-methoxy-3-methylol-2,3-dihydrobenzofuran-2-yl]-2-methoxy-phenol	Trypsin-1	PRSS1
MOL009053	4-[(2S,3R)-5-[(E)-3-hydroxyprop-1-enyl]-7-methoxy-3-methylol-2,3-dihydrobenzofuran-2-yl]-2-methoxy-phenol	Acetylcholinesterase	ACHE
MOL009055	hirsutin_qt	Nitric oxide synthase, inducible	NOS2
MOL009055	hirsutin_qt	Prostaglandin G/H synthase 1	PTGS1
MOL009055	hirsutin_qt	Sodium channel protein type 5 subunit alpha	SCN5A
MOL009055	hirsutin_qt	Prostaglandin G/H synthase 2	PTGS2
MOL009055	hirsutin_qt	Coagulation factor VII	F7
MOL009055	hirsutin_qt	Vascular endothelial growth factor receptor 2	KDR
MOL009055	hirsutin_qt	Estrogen receptor beta	ESR2
MOL009055	hirsutin_qt	Mitogen-activated protein kinase 14	MAPK14
MOL009055	hirsutin_qt	Glycogen synthase kinase-3 beta	GSK3B
MOL009055	hirsutin_qt	Nuclear receptor coactivator 2	NCOA2
MOL009057	liriodendrin_qt	Nuclear receptor coactivator 2	NCOA2
MOL011604	Syringetin	Nitric oxide synthase, inducible	NOS2
MOL011604	Syringetin	Estrogen receptor	ESR1
MOL011604	Syringetin	Androgen receptor	AR
MOL011604	Syringetin	Sodium channel protein type 5 subunit alpha	SCN5A
MOL011604	Syringetin	Peroxisome proliferator activated receptor gamma	PPARG
MOL011604	Syringetin	Prostaglandin G/H synthase 2	PTGS2
MOL011604	Syringetin	Coagulation factor VII	F7
MOL011604	Syringetin	Estrogen receptor beta	ESR2
MOL011604	Syringetin	Mitogen-activated protein kinase 14	MAPK14
MOL011604	Syringetin	Glycogen synthase kinase-3 beta	GSK3B
MOL011604	Syringetin	Trypsin-1	PRSS1
MOL011604	Syringetin	Cyclin-A2	CCNA2
MOL011604	Syringetin	Nuclear receptor coactivator 2	NCOA2
MOL000085	beta-daucosterol_qt	Progesterone receptor	PGR
MOL000173	wogonin	Nitric oxide synthase, inducible	NOS2
MOL000173	wogonin	Prostaglandin G/H synthase 1	PTGS1
MOL000173	wogonin	Estrogen receptor	ESR1
MOL000173	wogonin	Androgen receptor	AR
MOL000173	wogonin	Sodium channel protein type 5 subunit alpha	SCN5A
MOL000173	wogonin	Peroxisome proliferator activated receptor gamma	PPARG
MOL000173	wogonin	Prostaglandin G/H synthase 2	PTGS2
MOL000173	wogonin	Retinoic acid receptor RXR-alpha	RXRA
MOL000173	wogonin	Mitogen-activated protein kinase 14	MAPK14
MOL000173	wogonin	Glycogen synthase kinase-3 beta	GSK3B
MOL000173	wogonin	Serine/threonine-protein kinase Chk1	CHEK1
MOL000173	wogonin	Trypsin-1	PRSS1
MOL000173	wogonin	Beta-2 adrenergic receptor	ADRB2
MOL000173	wogonin	Gamma-aminobutyric acid receptor subunit alpha-1	GABRA1
MOL000173	wogonin	Transcription factor p65	RELA
MOL000173	wogonin	RAC-alpha serine/threonine-protein kinase	AKT1
MOL000173	wogonin	G1/S-specific cyclin-D1	CCND1
MOL000173	wogonin	Apoptosis regulator Bcl-2	BCL2
MOL000173	wogonin	Cyclin-dependent kinase inhibitor 1	CDKN1A
MOL000173	wogonin	Eukaryotic translation initiation factor 6	EIF6
MOL000173	wogonin	Apoptosis regulator BAX	BAX
MOL000173	wogonin	Caspase-9	CASP9
MOL000173	wogonin	Vascular endothelial growth factor receptor 2	KDR
MOL000173	wogonin	Tumor necrosis factor	TNFSF15
MOL000173	wogonin	Transcription factor AP-1	JUN
MOL000173	wogonin	Interleukin-6	IL6
MOL000173	wogonin	Activator of 90 kDa heat shock protein ATPase homolog 1	AHSA1
MOL000173	wogonin	Caspase-3	CASP3
MOL000173	wogonin	Cellular tumor antigen p53	TP63
MOL000173	wogonin	Bcl-2-binding component 3	BBC3
MOL000173	wogonin	Telomerase protein component 1	TEP1
MOL000173	wogonin	Interstitial collagenase	MMP1
MOL000173	wogonin	C-C motif chemokine 2	CCL2
MOL000173	wogonin	Protein kinase C delta type	PRKCD
MOL000173	wogonin	Prostaglandin E2 receptor EP3 subtype	PTGER3
MOL000173	wogonin	Fibronectin	FN1
MOL000173	wogonin	Interleukin-8	CXCL8
MOL000173	wogonin	Induced myeloid leukemia cell differentiation protein Mcl-1	MCL1
MOL000449	Stigmasterol	Progesterone receptor	PGR
MOL000449	Stigmasterol	Mineralocorticoid receptor	NR3C2
MOL000449	Stigmasterol	Nuclear receptor coactivator 2	NCOA2
MOL000449	Stigmasterol	Alcohol dehydrogenase 1C	ADH1C
MOL000449	Stigmasterol	Retinoic acid receptor RXR-alpha	RXRA
MOL000449	Stigmasterol	Nuclear receptor coactivator 1	NCOA1
MOL000449	Stigmasterol	Prostaglandin G/H synthase 1	PTGS1
MOL000449	Stigmasterol	Prostaglandin G/H synthase 2	PTGS2
MOL000449	Stigmasterol	Alpha-2A adrenergic receptor	ADRA2A
MOL000449	Stigmasterol	Sodium-dependent noradrenaline transporter	SLC6A2
MOL000449	Stigmasterol	Sodium-dependent dopamine transporter	SLC6A3
MOL000449	Stigmasterol	Beta-2 adrenergic receptor	ADRB2
MOL000449	Stigmasterol	Aldose reductase	AKR1B1
MOL000449	Stigmasterol	Urokinase-type plasminogen activator	PLAU
MOL000449	Stigmasterol	Leukotriene A-4 hydrolase	LTA4H
MOL000449	Stigmasterol	Amine oxidase [flavin-containing] B	MAOB
MOL000449	Stigmasterol	Amine oxidase [flavin-containing] A	MAOA
MOL000449	Stigmasterol	Chymotrypsinogen B	CTRB1
MOL000449	Stigmasterol	Muscarinic acetylcholine receptor M3	CHRM3
MOL000449	Stigmasterol	Muscarinic acetylcholine receptor M1	CHRM1
MOL000449	Stigmasterol	Beta-1 adrenergic receptor	ADRB1
MOL000449	Stigmasterol	Sodium channel protein type 5 subunit alpha	SCN5A
MOL000449	Stigmasterol	Alpha-1A adrenergic receptor	ADRA1A
MOL000449	Stigmasterol	Muscarinic acetylcholine receptor M2	CHRM2
MOL000449	Stigmasterol	Alpha-1B adrenergic receptor	ADRA1B
MOL000449	Stigmasterol	Gamma-aminobutyric acid receptor subunit alpha-1	GABRA1
MOL000785	palmatine	Nitric oxide synthase, inducible	NOS2
MOL000785	palmatine	Prostaglandin G/H synthase 1	PTGS1
MOL000785	palmatine	Potassium voltage-gated channel subfamily H member 2	KCNH2
MOL000785	palmatine	Estrogen receptor	ESR1
MOL000785	palmatine	Androgen receptor	AR
MOL000785	palmatine	Sodium channel protein type 5 subunit alpha	SCN5A
MOL000785	palmatine	Prostaglandin G/H synthase 2	PTGS2
MOL000785	palmatine	Retinoic acid receptor RXR-alpha	RXRA
MOL000785	palmatine	Beta-2 adrenergic receptor	ADRB2
MOL000785	palmatine	Estrogen receptor beta	ESR2
MOL000785	palmatine	Trypsin-1	PRSS1
MOL000785	palmatine	Nuclear receptor coactivator 2	NCOA2
MOL000785	palmatine	Coagulation factor VII	F7
MOL001006	poriferasta-7,22E-dien-3beta-ol	Progesterone receptor	PGR
MOL001006	poriferasta-7,22E-dien-3beta-ol	Nuclear receptor coactivator 2	NCOA2
MOL001006	poriferasta-7,22E-dien-3beta-ol	Mineralocorticoid receptor	NR3C2
MOL001454	berberine	Nitric oxide synthase, inducible	NOS2
MOL001454	berberine	Prostaglandin G/H synthase 1	PTGS1
MOL001454	berberine	Potassium voltage-gated channel subfamily H member 2	KCNH2
MOL001454	berberine	Estrogen receptor	ESR1
MOL001454	berberine	Androgen receptor	AR
MOL001454	berberine	Sodium channel protein type 5 subunit alpha	SCN5A
MOL001454	berberine	Prostaglandin G/H synthase 2	PTGS2
MOL001454	berberine	Retinoic acid receptor RXR-alpha	RXRA
MOL001454	berberine	Beta-2 adrenergic receptor	ADRB2
MOL001454	berberine	Trypsin-1	PRSS1
MOL001454	berberine	Nuclear receptor coactivator 2	NCOA2
MOL001454	berberine	cAMP and cAMP-inhibited cGMP 3',5'-cyclic phosphodiesterase 10A	PDE10A
MOL001458	coptisine	Nitric oxide synthase, inducible	NOS2
MOL001458	coptisine	Prostaglandin G/H synthase 1	PTGS1
MOL001458	coptisine	Potassium voltage-gated channel subfamily H member 2	KCNH2
MOL001458	coptisine	Estrogen receptor	ESR1
MOL001458	coptisine	Androgen receptor	AR
MOL001458	coptisine	Sodium channel protein type 5 subunit alpha	SCN5A
MOL001458	coptisine	Prostaglandin G/H synthase 2	PTGS2
MOL001458	coptisine	Trypsin-1	PRSS1
MOL002643	delta 7-stigmastenol	Progesterone receptor	PGR
MOL002714	baicalein	Prostaglandin G/H synthase 1	PTGS1
MOL002714	baicalein	Androgen receptor	AR
MOL002714	baicalein	Prostaglandin G/H synthase 2	PTGS2
MOL002714	baicalein	Trypsin-1	PRSS1
MOL002714	baicalein	Nuclear receptor coactivator 2	NCOA2
MOL002714	baicalein	Nuclear receptor coactivator 1	NCOA1
MOL002714	baicalein	Transcription factor p65	RELA
MOL002714	baicalein	RAC-alpha serine/threonine-protein kinase	AKT1
MOL002714	baicalein	Vascular endothelial growth factor A	VEGFA
MOL002714	baicalein	Apoptosis regulator Bcl-2	BCL2
MOL002714	baicalein	Proto-oncogene c-Fos	FOS
MOL002714	baicalein	Apoptosis regulator BAX	BAX
MOL002714	baicalein	Matrix metalloproteinase-9	MMP9
MOL002714	baicalein	Caspase-3	CASP3
MOL002714	baicalein	Cellular tumor antigen p53	TP63
MOL002714	baicalein	Hypoxia-inducible factor 1-alpha	HIF1A
MOL002714	baicalein	Fos-related antigen 1	FOSL1
MOL002714	baicalein	Fos-related antigen 2	FOSL2
MOL002714	baicalein	G2/mitotic-specific cyclin-B1	CCNB1
MOL002714	baicalein	Myeloperoxidase	MPO
MOL002714	baicalein	Aryl hydrocarbon receptor	AHR
MOL002714	baicalein	Insulin-like growth factor II	IGF2
MOL002714	baicalein	Cytochrome c	CYCS
MOL002714	baicalein	Arachidonate 12-lipoxygenase, 12S-type	ALOX12
MOL002714	baicalein	Nuclear factor of activated T-cells, cytoplasmic 1	NFATC1
MOL002714	baicalein	Tudor domain-containing protein 7	TDRD7
MOL002714	baicalein	Egl nine homolog 1	EGLN1
MOL002714	baicalein	NADPH oxidase 5	NOX5
MOL002714	baicalein	Apolipoprotein D	APOD
MOL002897	epiberberine	Nitric oxide synthase, inducible	NOS2
MOL002897	epiberberine	Potassium voltage-gated channel subfamily H member 2	KCNH2
MOL002897	epiberberine	Estrogen receptor	ESR1
MOL002897	epiberberine	Androgen receptor	AR
MOL002897	epiberberine	Prostaglandin G/H synthase 2	PTGS2
MOL002897	epiberberine	Retinoic acid receptor RXR-alpha	RXRA
MOL002897	epiberberine	Trypsin-1	PRSS1
MOL002897	epiberberine	Nuclear receptor coactivator 2	NCOA2
MOL002897	epiberberine	cAMP and cAMP-inhibited cGMP 3',5'-cyclic phosphodiesterase 10A	PDE10A
MOL003847	Inophyllum E	Prostaglandin G/H synthase 1	PTGS1
MOL003847	Inophyllum E	Estrogen receptor	ESR1
MOL003847	Inophyllum E	Androgen receptor	AR
MOL003847	Inophyllum E	Prostaglandin G/H synthase 2	PTGS2
MOL003847	Inophyllum E	Estrogen receptor beta	ESR2
MOL003847	Inophyllum E	Glycogen synthase kinase-3 beta	GSK3B
MOL004355	Spinasterol	Progesterone receptor	PGR
MOL004355	Spinasterol	Mineralocorticoid receptor	NR3C2
MOL004355	Spinasterol	Nuclear receptor coactivator 2	NCOA2
MOL012461	28-norolean-17-en-3-ol	Progesterone receptor	PGR
MOL001460	Cryptopin	Prostaglandin G/H synthase 1	PTGS1
MOL001460	Cryptopin	Muscarinic acetylcholine receptor M3	CHRM3
MOL001460	Cryptopin	Potassium voltage-gated channel subfamily H member 2	KCNH2
MOL001460	Cryptopin	Muscarinic acetylcholine receptor M1	CHRM1
MOL001460	Cryptopin	Sodium channel protein type 5 subunit alpha	SCN5A
MOL001460	Cryptopin	Muscarinic acetylcholine receptor M5	CHRM5
MOL001460	Cryptopin	Prostaglandin G/H synthase 2	PTGS2
MOL001460	Cryptopin	5-hydroxytryptamine receptor 3A	HTR3A
MOL001460	Cryptopin	Coagulation factor VII	F7
MOL001460	Cryptopin	Vascular endothelial growth factor receptor 2	KDR
MOL001460	Cryptopin	Muscarinic acetylcholine receptor M4	CHRM4
MOL001460	Cryptopin	Delta-type opioid receptor	OPRD1
MOL001460	Cryptopin	Alpha-1B adrenergic receptor	ADRA1B
MOL001460	Cryptopin	Beta-2 adrenergic receptor	ADRB2
MOL001460	Cryptopin	Alpha-1D adrenergic receptor	ADRA1D
MOL001460	Cryptopin	Mu-type opioid receptor	OPRM1
MOL001460	Cryptopin	Voltage-dependent L-type calcium channel subunit alpha-1S	CACNA1S
MOL001460	Cryptopin	Nuclear receptor coactivator 1	NCOA1
MOL001460	Cryptopin	cAMP and cAMP-inhibited cGMP 3',5'-cyclic phosphodiesterase 10A	PDE10A
MOL001460	Cryptopin	Sodium-dependent serotonin transporter	SLC6A4
MOL001558	sesamin	Prostaglandin G/H synthase 2	PTGS2
MOL001558	sesamin	Sodium channel protein type 5 subunit alpha	SCN5A
MOL001558	sesamin	G1/S-specific cyclin-D1	CCND1
MOL001558	sesamin	Interleukin-10	IL10
MOL001558	sesamin	Fatty acid synthase	FASN
MOL001558	sesamin	Acetyl-CoA carboxylase 1	ACACA
MOL001558	sesamin	Glucose-6-phosphate 1-dehydrogenase	G6PD
MOL001558	sesamin	Nitric oxide synthase, endothelial	NOS3
MOL001558	sesamin	Endothelin-converting enzyme 1	ECE1
MOL001558	sesamin	Medium-chain specific acyl-CoA dehydrogenase, mitochondrial	ACADM
MOL001558	sesamin	Cytochrome P450 2B6	CYP2B6
MOL001558	sesamin	UDP-glucuronosyltransferase 1-1	UGT1A1
MOL001558	sesamin	Sterol regulatory element-binding protein 1	SREBF1
MOL001558	sesamin	NADPH oxidase 3	NOX3
MOL001558	sesamin	NADPH oxidase 1	NOX1
MOL001558	sesamin	Peroxisomal acyl-coenzyme A oxidase 1	ACOX1
MOL001558	sesamin	ATP-citrate synthase	ACLY
MOL001558	sesamin	Peroxisomal bifunctional enzyme	EHHADH
MOL001558	sesamin	Methylglutaconyl-CoA hydratase, mitochondrial	AUH
MOL001558	sesamin	Trifunctional enzyme subunit beta, mitochondrial	HADHB
MOL001558	sesamin	2,4-dienoyl-CoA reductase, mitochondrial	DECR1
MOL002501	[(1S)-3-[(E)-but-2-enyl]-2-methyl-4-oxo-1-cyclopent-2-enyl] (1R,3R)-3-[(E)-3-methoxy-2-methyl-3-oxoprop-1-enyl]-2,2-dimethylcyclopropane-1-carboxylate	Prostaglandin G/H synthase 2	PTGS2
MOL002501	[(1S)-3-[(E)-but-2-enyl]-2-methyl-4-oxo-1-cyclopent-2-enyl] (1R,3R)-3-[(E)-3-methoxy-2-methyl-3-oxoprop-1-enyl]-2,2-dimethylcyclopropane-1-carboxylate	Nuclear receptor coactivator 2	NCOA2
MOL002962	(3S)-7-hydroxy-3-(2,3,4-trimethoxyphenyl)chroman-4-one	Nitric oxide synthase, inducible	NOS2
MOL002962	(3S)-7-hydroxy-3-(2,3,4-trimethoxyphenyl)chroman-4-one	Prostaglandin G/H synthase 1	PTGS1
MOL002962	(3S)-7-hydroxy-3-(2,3,4-trimethoxyphenyl)chroman-4-one	Potassium voltage-gated channel subfamily H member 2	KCNH2
MOL002962	(3S)-7-hydroxy-3-(2,3,4-trimethoxyphenyl)chroman-4-one	Estrogen receptor	ESR1
MOL002962	(3S)-7-hydroxy-3-(2,3,4-trimethoxyphenyl)chroman-4-one	Sodium channel protein type 5 subunit alpha	SCN5A
MOL002962	(3S)-7-hydroxy-3-(2,3,4-trimethoxyphenyl)chroman-4-one	Prostaglandin G/H synthase 2	PTGS2
MOL002962	(3S)-7-hydroxy-3-(2,3,4-trimethoxyphenyl)chroman-4-one	Retinoic acid receptor RXR-alpha	RXRA
MOL002962	(3S)-7-hydroxy-3-(2,3,4-trimethoxyphenyl)chroman-4-one	Acetylcholinesterase	ACHE
MOL002962	(3S)-7-hydroxy-3-(2,3,4-trimethoxyphenyl)chroman-4-one	Alpha-1B adrenergic receptor	ADRA1B
MOL002962	(3S)-7-hydroxy-3-(2,3,4-trimethoxyphenyl)chroman-4-one	Beta-2 adrenergic receptor	ADRB2
MOL002962	(3S)-7-hydroxy-3-(2,3,4-trimethoxyphenyl)chroman-4-one	Alpha-1D adrenergic receptor	ADRA1D
MOL002962	(3S)-7-hydroxy-3-(2,3,4-trimethoxyphenyl)chroman-4-one	Estrogen receptor beta	ESR2
MOL002962	(3S)-7-hydroxy-3-(2,3,4-trimethoxyphenyl)chroman-4-one	Trypsin-1	PRSS1
MOL002962	(3S)-7-hydroxy-3-(2,3,4-trimethoxyphenyl)chroman-4-one	Cyclin-A2	CCNA2
MOL002962	(3S)-7-hydroxy-3-(2,3,4-trimethoxyphenyl)chroman-4-one	Nuclear receptor coactivator 2	NCOA2
MOL009849	ZINC05223929	Prostaglandin G/H synthase 2	PTGS2
MOL009849	ZINC05223929	Retinoic acid receptor RXR-alpha	RXRA
MOL012140	4,9-dimethoxy-1-vinyl-$b-carboline	Prostaglandin G/H synthase 1	PTGS1
MOL012140	4,9-dimethoxy-1-vinyl-$b-carboline	Sodium channel protein type 5 subunit alpha	SCN5A
MOL012140	4,9-dimethoxy-1-vinyl-$b-carboline	Prostaglandin G/H synthase 2	PTGS2
MOL012140	4,9-dimethoxy-1-vinyl-$b-carboline	Retinoic acid receptor RXR-alpha	RXRA
MOL012140	4,9-dimethoxy-1-vinyl-$b-carboline	Gamma-aminobutyric acid receptor subunit alpha-1	GABRA1
MOL012141	Caribine	Muscarinic acetylcholine receptor M3	CHRM3
MOL012141	Caribine	Muscarinic acetylcholine receptor M1	CHRM1
MOL012141	Caribine	Sodium channel protein type 5 subunit alpha	SCN5A
MOL012141	Caribine	Delta-type opioid receptor	OPRD1
MOL012141	Caribine	Alpha-1B adrenergic receptor	ADRA1B
MOL012141	Caribine	Alpha-1D adrenergic receptor	ADRA1D
MOL012141	Caribine	Mu-type opioid receptor	OPRM1
MOL000273	(2R)-2-[(3S,5R,10S,13R,14R,16R,17R)-3,16-dihydroxy-4,4,10,13,14-pentamethyl-2,3,5,6,12,15,16,17-octahydro-1H-cyclopenta[a]phenanthren-17-yl]-6-methylhept-5-enoic acid	Mineralocorticoid receptor	NR3C2
MOL000273	(2R)-2-[(3S,5R,10S,13R,14R,16R,17R)-3,16-dihydroxy-4,4,10,13,14-pentamethyl-2,3,5,6,12,15,16,17-octahydro-1H-cyclopenta[a]phenanthren-17-yl]-6-methylhept-5-enoic acid	Nuclear receptor coactivator 2	NCOA2
MOL000275	trametenolic acid	Mineralocorticoid receptor	NR3C2
MOL000279	Cerevisterol	Mineralocorticoid receptor	NR3C2
MOL000282	ergosta-7,22E-dien-3beta-ol	Progesterone receptor	PGR
MOL000283	Ergosterol peroxide	Progesterone receptor	PGR
MOL000296	hederagenin	Progesterone receptor	PGR
MOL000296	hederagenin	Nuclear receptor coactivator 2	NCOA2
MOL000296	hederagenin	Muscarinic acetylcholine receptor M3	CHRM3
MOL000296	hederagenin	Muscarinic acetylcholine receptor M1	CHRM1
MOL000296	hederagenin	Muscarinic acetylcholine receptor M2	CHRM2
MOL000296	hederagenin	Alpha-1B adrenergic receptor	ADRA1B
MOL000296	hederagenin	Gamma-aminobutyric acid receptor subunit alpha-1	GABRA1
MOL000296	hederagenin	Glutamate receptor 2	GRIA2
MOL000296	hederagenin	Alcohol dehydrogenase 1B	ADH1B
MOL000296	hederagenin	Alcohol dehydrogenase 1C	ADH1C
MOL000296	hederagenin	Lysozyme	LYZ
MOL000296	hederagenin	Prostaglandin G/H synthase 1	PTGS1
MOL000296	hederagenin	Sodium channel protein type 5 subunit alpha	SCN5A
MOL000296	hederagenin	Prostaglandin G/H synthase 2	PTGS2
MOL000296	hederagenin	Retinoic acid receptor RXR-alpha	RXRA
MOL000296	hederagenin	Sodium-dependent noradrenaline transporter	SLC6A2
MOL000011	(2R,3R)-3-(4-hydroxy-3-methoxy-phenyl)-5-methoxy-2-methylol-2,3-dihydropyrano[5,6-h][1,4]benzodioxin-9-one	Nitric oxide synthase, inducible	NOS2
MOL000011	(2R,3R)-3-(4-hydroxy-3-methoxy-phenyl)-5-methoxy-2-methylol-2,3-dihydropyrano[5,6-h][1,4]benzodioxin-9-one	Potassium voltage-gated channel subfamily H member 2	KCNH2
MOL000011	(2R,3R)-3-(4-hydroxy-3-methoxy-phenyl)-5-methoxy-2-methylol-2,3-dihydropyrano[5,6-h][1,4]benzodioxin-9-one	Estrogen receptor	ESR1
MOL000011	(2R,3R)-3-(4-hydroxy-3-methoxy-phenyl)-5-methoxy-2-methylol-2,3-dihydropyrano[5,6-h][1,4]benzodioxin-9-one	Androgen receptor	AR
MOL000011	(2R,3R)-3-(4-hydroxy-3-methoxy-phenyl)-5-methoxy-2-methylol-2,3-dihydropyrano[5,6-h][1,4]benzodioxin-9-one	Sodium channel protein type 5 subunit alpha	SCN5A
MOL000011	(2R,3R)-3-(4-hydroxy-3-methoxy-phenyl)-5-methoxy-2-methylol-2,3-dihydropyrano[5,6-h][1,4]benzodioxin-9-one	Prostaglandin G/H synthase 2	PTGS2
MOL000011	(2R,3R)-3-(4-hydroxy-3-methoxy-phenyl)-5-methoxy-2-methylol-2,3-dihydropyrano[5,6-h][1,4]benzodioxin-9-one	Coagulation factor VII	F7
MOL000011	(2R,3R)-3-(4-hydroxy-3-methoxy-phenyl)-5-methoxy-2-methylol-2,3-dihydropyrano[5,6-h][1,4]benzodioxin-9-one	Vascular endothelial growth factor receptor 2	KDR
MOL000011	(2R,3R)-3-(4-hydroxy-3-methoxy-phenyl)-5-methoxy-2-methylol-2,3-dihydropyrano[5,6-h][1,4]benzodioxin-9-one	Trypsin-1	PRSS1
MOL000011	(2R,3R)-3-(4-hydroxy-3-methoxy-phenyl)-5-methoxy-2-methylol-2,3-dihydropyrano[5,6-h][1,4]benzodioxin-9-one	Nuclear receptor coactivator 1	NCOA1
MOL001494	Mandenol	Prostaglandin G/H synthase 1	PTGS1
MOL001494	Mandenol	Prostaglandin G/H synthase 2	PTGS2
MOL001494	Mandenol	Nuclear receptor coactivator 2	NCOA2
MOL002644	Phellopterin	Muscarinic acetylcholine receptor M1	CHRM1
MOL002644	Phellopterin	Sodium channel protein type 5 subunit alpha	SCN5A
MOL002644	Phellopterin	Prostaglandin G/H synthase 2	PTGS2
MOL002644	Phellopterin	Retinoic acid receptor RXR-alpha	RXRA
MOL002644	Phellopterin	Alpha-1B adrenergic receptor	ADRA1B
MOL002644	Phellopterin	Beta-2 adrenergic receptor	ADRB2
MOL002644	Phellopterin	Gamma-aminobutyric acid receptor subunit alpha-1	GABRA1
MOL003588	Prangenidin	Prostaglandin G/H synthase 1	PTGS1
MOL003588	Prangenidin	Estrogen receptor	ESR1
MOL003588	Prangenidin	Androgen receptor	AR
MOL003588	Prangenidin	Prostaglandin G/H synthase 2	PTGS2
MOL003588	Prangenidin	Retinoic acid receptor RXR-alpha	RXRA
MOL003588	Prangenidin	Gamma-aminobutyric acid receptor subunit alpha-1	GABRA1
MOL003588	Prangenidin	Serine/threonine-protein kinase Chk1	CHEK1
MOL003588	Prangenidin	Cyclin-A2	CCNA2
MOL007514	methyl icosa-11,14-dienoate	Nuclear receptor coactivator 2	NCOA2
MOL011730	11-hydroxy-sec-o-beta-d-glucosylhamaudol_qt	Nitric oxide synthase, inducible	NOS2
MOL011730	11-hydroxy-sec-o-beta-d-glucosylhamaudol_qt	Prostaglandin G/H synthase 1	PTGS1
MOL011730	11-hydroxy-sec-o-beta-d-glucosylhamaudol_qt	Prostaglandin G/H synthase 2	PTGS2
MOL011730	11-hydroxy-sec-o-beta-d-glucosylhamaudol_qt	Cyclin-A2	CCNA2
MOL011732	anomalin	Potassium voltage-gated channel subfamily H member 2	KCNH2
MOL011732	anomalin	Prostaglandin G/H synthase 2	PTGS2
MOL011732	anomalin	Trypsin-1	PRSS1
MOL011737	divaricatacid	Nitric oxide synthase, inducible	NOS2
MOL011737	divaricatacid	Androgen receptor	AR
MOL011737	divaricatacid	Prostaglandin G/H synthase 2	PTGS2
MOL011740	divaricatol	Nitric oxide synthase, inducible	NOS2
MOL011740	divaricatol	Estrogen receptor	ESR1
MOL011740	divaricatol	Androgen receptor	AR
MOL011740	divaricatol	Sodium channel protein type 5 subunit alpha	SCN5A
MOL011740	divaricatol	Peroxisome proliferator activated receptor gamma	PPARG
MOL011740	divaricatol	Prostaglandin G/H synthase 2	PTGS2
MOL011740	divaricatol	Acetylcholinesterase	ACHE
MOL011740	divaricatol	Estrogen receptor beta	ESR2
MOL011740	divaricatol	Glycogen synthase kinase-3 beta	GSK3B
MOL011740	divaricatol	Trypsin-1	PRSS1
MOL011747	ledebouriellol	Nitric oxide synthase, inducible	NOS2
MOL011747	ledebouriellol	Estrogen receptor	ESR1
MOL011747	ledebouriellol	Androgen receptor	AR
MOL011747	ledebouriellol	Peroxisome proliferator activated receptor gamma	PPARG
MOL011747	ledebouriellol	Prostaglandin G/H synthase 2	PTGS2
MOL011747	ledebouriellol	Acetylcholinesterase	ACHE
MOL011747	ledebouriellol	Estrogen receptor beta	ESR2
MOL011747	ledebouriellol	Trypsin-1	PRSS1
MOL011749	phelloptorin	Prostaglandin G/H synthase 2	PTGS2
MOL011749	phelloptorin	Retinoic acid receptor RXR-alpha	RXRA
MOL011753	5-O-Methylvisamminol	Nitric oxide synthase, inducible	NOS2
MOL011753	5-O-Methylvisamminol	Prostaglandin G/H synthase 1	PTGS1
MOL011753	5-O-Methylvisamminol	Muscarinic acetylcholine receptor M1	CHRM1
MOL011753	5-O-Methylvisamminol	Estrogen receptor	ESR1
MOL011753	5-O-Methylvisamminol	Androgen receptor	AR
MOL011753	5-O-Methylvisamminol	Sodium channel protein type 5 subunit alpha	SCN5A
MOL011753	5-O-Methylvisamminol	Prostaglandin G/H synthase 2	PTGS2
MOL011753	5-O-Methylvisamminol	Retinoic acid receptor RXR-alpha	RXRA
MOL011753	5-O-Methylvisamminol	Acetylcholinesterase	ACHE
MOL011753	5-O-Methylvisamminol	Alpha-1A adrenergic receptor	ADRA1A
MOL011753	5-O-Methylvisamminol	Alpha-1B adrenergic receptor	ADRA1B
MOL011753	5-O-Methylvisamminol	Beta-2 adrenergic receptor	ADRB2
MOL011753	5-O-Methylvisamminol	Mu-type opioid receptor	OPRM1
MOL011753	5-O-Methylvisamminol	Estrogen receptor beta	ESR2
MOL011753	5-O-Methylvisamminol	Gamma-aminobutyric acid receptor subunit alpha-1	GABRA1
MOL011753	5-O-Methylvisamminol	Glycogen synthase kinase-3 beta	GSK3B
MOL013077	Decursin	Muscarinic acetylcholine receptor M3	CHRM3
MOL013077	Decursin	Muscarinic acetylcholine receptor M1	CHRM1
MOL013077	Decursin	Estrogen receptor	ESR1
MOL013077	Decursin	Sodium channel protein type 5 subunit alpha	SCN5A
MOL013077	Decursin	Prostaglandin G/H synthase 2	PTGS2
MOL013077	Decursin	Acetylcholinesterase	ACHE
MOL013077	Decursin	Beta-2 adrenergic receptor	ADRB2
MOL000433	FA	Glycogen synthase kinase-3 beta	GSK3B
MOL002135	Myricanone	Nitric oxide synthase, inducible	NOS2
MOL002135	Myricanone	Prostaglandin G/H synthase 1	PTGS1
MOL002135	Myricanone	Potassium voltage-gated channel subfamily H member 2	KCNH2
MOL002135	Myricanone	Estrogen receptor	ESR1
MOL002135	Myricanone	Androgen receptor	AR
MOL002135	Myricanone	Sodium channel protein type 5 subunit alpha	SCN5A
MOL002135	Myricanone	Peroxisome proliferator activated receptor gamma	PPARG
MOL002135	Myricanone	Prostaglandin G/H synthase 2	PTGS2
MOL002135	Myricanone	Coagulation factor VII	F7
MOL002135	Myricanone	Vascular endothelial growth factor receptor 2	KDR
MOL002135	Myricanone	Retinoic acid receptor RXR-alpha	RXRA
MOL002135	Myricanone	Beta-2 adrenergic receptor	ADRB2
MOL002135	Myricanone	Estrogen receptor beta	ESR2
MOL002135	Myricanone	Mitogen-activated protein kinase 14	MAPK14
MOL002135	Myricanone	Glycogen synthase kinase-3 beta	GSK3B
MOL002135	Myricanone	Serine/threonine-protein kinase Chk1	CHEK1
MOL002135	Myricanone	Cyclin-A2	CCNA2
MOL002135	Myricanone	Nuclear receptor coactivator 1	NCOA1
MOL002140	Perlolyrine	Prostaglandin G/H synthase 2	PTGS2
MOL002140	Perlolyrine	Retinoic acid receptor RXR-alpha	RXRA
MOL002157	wallichilide	Prostaglandin G/H synthase 2	PTGS2
MOL002157	wallichilide	Mineralocorticoid receptor	NR3C2
MOL002157	wallichilide	Glucocorticoid receptor	NR3C1
MOL002157	wallichilide	Nuclear receptor coactivator 2	NCOA2
MOL000787	Fumarine	Prostaglandin G/H synthase 1	PTGS1
MOL000787	Fumarine	Muscarinic acetylcholine receptor M3	CHRM3
MOL000787	Fumarine	Potassium voltage-gated channel subfamily H member 2	KCNH2
MOL000787	Fumarine	Muscarinic acetylcholine receptor M1	CHRM1
MOL000787	Fumarine	Sodium channel protein type 5 subunit alpha	SCN5A
MOL000787	Fumarine	Muscarinic acetylcholine receptor M5	CHRM5
MOL000787	Fumarine	Prostaglandin G/H synthase 2	PTGS2
MOL000787	Fumarine	5-hydroxytryptamine receptor 3A	HTR3A
MOL000787	Fumarine	Coagulation factor VII	F7
MOL000787	Fumarine	Muscarinic acetylcholine receptor M4	CHRM4
MOL000787	Fumarine	Delta-type opioid receptor	OPRD1
MOL000787	Fumarine	Alpha-1B adrenergic receptor	ADRA1B
MOL000787	Fumarine	Beta-2 adrenergic receptor	ADRB2
MOL000787	Fumarine	Alpha-1D adrenergic receptor	ADRA1D
MOL000787	Fumarine	Mu-type opioid receptor	OPRM1
MOL000787	Fumarine	Sodium-dependent serotonin transporter	SLC6A4
MOL000787	Fumarine	Voltage-dependent L-type calcium channel subunit alpha-1S	CACNA1S
MOL000787	Fumarine	Sodium-dependent dopamine transporter	SLC6A3
MOL000787	Fumarine	Vascular endothelial growth factor receptor 2	KDR
MOL002879	Diop	Sodium channel protein type 5 subunit alpha	SCN5A
MOL002879	Diop	Beta-2 adrenergic receptor	ADRB2
MOL002879	Diop	Muscarinic acetylcholine receptor M3	CHRM3
MOL003648	Inermin	Prostaglandin G/H synthase 1	PTGS1
MOL003648	Inermin	Muscarinic acetylcholine receptor M3	CHRM3
MOL003648	Inermin	Sodium channel protein type 5 subunit alpha	SCN5A
MOL003648	Inermin	Prostaglandin G/H synthase 2	PTGS2
MOL003648	Inermin	5-hydroxytryptamine receptor 3A	HTR3A
MOL003648	Inermin	Retinoic acid receptor RXR-alpha	RXRA
MOL003648	Inermin	Alpha-1B adrenergic receptor	ADRA1B
MOL003648	Inermin	Beta-2 adrenergic receptor	ADRB2
MOL003648	Inermin	Alpha-1D adrenergic receptor	ADRA1D
MOL003648	Inermin	Sodium-dependent serotonin transporter	SLC6A4
MOL003648	Inermin	Trypsin-1	PRSS1
MOL003648	Inermin	Nuclear receptor coactivator 1	NCOA1
MOL005308	Aposiopolamine	Muscarinic acetylcholine receptor M3	CHRM3
MOL005308	Aposiopolamine	Muscarinic acetylcholine receptor M1	CHRM1
MOL005308	Aposiopolamine	Sodium-dependent noradrenaline transporter	SLC6A2
MOL005308	Aposiopolamine	Sodium-dependent dopamine transporter	SLC6A3
MOL005308	Aposiopolamine	Beta-2 adrenergic receptor	ADRB2
MOL005308	Aposiopolamine	Sodium-dependent serotonin transporter	SLC6A4
MOL005308	Aposiopolamine	Gamma-aminobutyric acid receptor subunit alpha-1	GABRA1
MOL005317	Deoxyharringtonine	Androgen receptor	AR
MOL005317	Deoxyharringtonine	Mineralocorticoid receptor	NR3C2
MOL005318	Dianthramine	Prostaglandin G/H synthase 1	PTGS1
MOL005318	Dianthramine	Prostaglandin G/H synthase 2	PTGS2
MOL005320	arachidonate	Prostaglandin G/H synthase 1	PTGS1
MOL005320	arachidonate	Prostaglandin G/H synthase 2	PTGS2
MOL005320	arachidonate	Retinoic acid receptor RXR-gamma	RXRG
MOL005320	arachidonate	Nuclear receptor coactivator 2	NCOA2
MOL005321	Frutinone A	Prostaglandin G/H synthase 1	PTGS1
MOL005321	Frutinone A	Androgen receptor	AR
MOL005321	Frutinone A	Sodium channel protein type 5 subunit alpha	SCN5A
MOL005321	Frutinone A	Peroxisome proliferator activated receptor gamma	PPARG
MOL005321	Frutinone A	Prostaglandin G/H synthase 2	PTGS2
MOL005321	Frutinone A	Retinoic acid receptor RXR-alpha	RXRA
MOL005321	Frutinone A	Beta-2 adrenergic receptor	ADRB2
MOL005321	Frutinone A	Gamma-aminobutyric acid receptor subunit alpha-1	GABRA1
MOL005321	Frutinone A	Acetylcholinesterase	ACHE
MOL005344	ginsenoside rh2	Apoptosis regulator BAX	BAX
MOL005344	ginsenoside rh2	Tumor necrosis factor	TNFSF15
MOL005344	ginsenoside rh2	Caspase-3	CASP3
MOL005344	ginsenoside rh2	Prostaglandin G/H synthase 2	PTGS2
MOL005344	ginsenoside rh2	NF-kappa-B inhibitor alpha	NFKBIA
MOL005344	ginsenoside rh2	Interleukin-1 beta	IL1B
MOL005344	ginsenoside rh2	Caspase-1	CASP1
MOL005344	ginsenoside rh2	Interferon gamma	IFNG
MOL005344	ginsenoside rh2	Pituitary adenylate cyclase-activating polypeptide	ADCYAP1
MOL005344	ginsenoside rh2	Proteasome assembly chaperone 1	PSMG1
MOL005344	ginsenoside rh2	Dual specificity mitogen-activated protein kinase kinase 4	MAP2K4
MOL005344	ginsenoside rh2	Solute carrier family 2, facilitated glucose transporter member 4	SLC2A4
MOL005348	Ginsenoside-Rh4_qt	Mineralocorticoid receptor	NR3C2
MOL005348	Ginsenoside-Rh4_qt	Nuclear receptor coactivator 2	NCOA2
MOL005356	Girinimbin	Prostaglandin G/H synthase 1	PTGS1
MOL005356	Girinimbin	Sodium channel protein type 5 subunit alpha	SCN5A
MOL005356	Girinimbin	Prostaglandin G/H synthase 2	PTGS2
MOL005356	Girinimbin	Retinoic acid receptor RXR-alpha	RXRA
MOL005356	Girinimbin	Beta-2 adrenergic receptor	ADRB2
MOL005356	Girinimbin	Gamma-aminobutyric acid receptor subunit alpha-1	GABRA1
MOL005356	Girinimbin	Nuclear receptor coactivator 2	NCOA2
MOL005376	Panaxadiol	Glucocorticoid receptor	NR3C1
MOL005384	suchilactone	Potassium voltage-gated channel subfamily H member 2	KCNH2
MOL005384	suchilactone	Sodium channel protein type 5 subunit alpha	SCN5A
MOL005384	suchilactone	Prostaglandin G/H synthase 2	PTGS2
MOL005384	suchilactone	Coagulation factor VII	F7
MOL005384	suchilactone	Beta-2 adrenergic receptor	ADRB2
MOL005384	suchilactone	Nuclear receptor coactivator 1	NCOA1
MOL005384	suchilactone	Prostaglandin G/H synthase 1	PTGS1
MOL005384	suchilactone	Retinoic acid receptor RXR-alpha	RXRA
MOL005384	suchilactone	Alpha-1D adrenergic receptor	ADRA1D
MOL005399	alexandrin_qt	Progesterone receptor	PGR
MOL000239	Jaranol	Nitric oxide synthase, inducible	NOS2
MOL000239	Jaranol	Prostaglandin G/H synthase 1	PTGS1
MOL000239	Jaranol	Androgen receptor	AR
MOL000239	Jaranol	Sodium channel protein type 5 subunit alpha	SCN5A
MOL000239	Jaranol	Prostaglandin G/H synthase 2	PTGS2
MOL000239	Jaranol	Estrogen receptor beta	ESR2
MOL000239	Jaranol	Serine/threonine-protein kinase Chk1	CHEK1
MOL000239	Jaranol	Trypsin-1	PRSS1
MOL000239	Jaranol	Nuclear receptor coactivator 2	NCOA2
MOL000354	isorhamnetin	Nitric oxide synthase, inducible	NOS2
MOL000354	isorhamnetin	Prostaglandin G/H synthase 1	PTGS1
MOL000354	isorhamnetin	Estrogen receptor	ESR1
MOL000354	isorhamnetin	Androgen receptor	AR
MOL000354	isorhamnetin	Peroxisome proliferator activated receptor gamma	PPARG
MOL000354	isorhamnetin	Prostaglandin G/H synthase 2	PTGS2
MOL000354	isorhamnetin	Estrogen receptor beta	ESR2
MOL000354	isorhamnetin	Mitogen-activated protein kinase 14	MAPK14
MOL000354	isorhamnetin	Glycogen synthase kinase-3 beta	GSK3B
MOL000354	isorhamnetin	Trypsin-1	PRSS1
MOL000354	isorhamnetin	Cyclin-A2	CCNA2
MOL000354	isorhamnetin	Nuclear receptor coactivator 2	NCOA2
MOL000354	isorhamnetin	Glycogen phosphorylase, muscle form	PYGM
MOL000354	isorhamnetin	Serine/threonine-protein kinase Chk1	CHEK1
MOL000354	isorhamnetin	Aldose reductase	AKR1B1
MOL000354	isorhamnetin	Nuclear receptor coactivator 1	NCOA1
MOL000354	isorhamnetin	Coagulation factor VII	F7
MOL000354	isorhamnetin	Acetylcholinesterase	ACHE
MOL000354	isorhamnetin	Gamma-aminobutyric acid receptor subunit alpha-1	GABRA1
MOL000354	isorhamnetin	Amine oxidase [flavin-containing] B	MAOB
MOL000354	isorhamnetin	Glutamate receptor 2	GRIA2
MOL000354	isorhamnetin	Transcription factor p65	RELA
MOL000354	isorhamnetin	Neutrophil cytosol factor 1	NCF1
MOL000354	isorhamnetin	Oxidized low-density lipoprotein receptor 1	OLR1
MOL000392	formononetin	Nitric oxide synthase, inducible	NOS2
MOL000392	formononetin	Prostaglandin G/H synthase 1	PTGS1
MOL000392	formononetin	Muscarinic acetylcholine receptor M1	CHRM1
MOL000392	formononetin	Estrogen receptor	ESR1
MOL000392	formononetin	Androgen receptor	AR
MOL000392	formononetin	Peroxisome proliferator activated receptor gamma	PPARG
MOL000392	formononetin	Prostaglandin G/H synthase 2	PTGS2
MOL000392	formononetin	Retinoic acid receptor RXR-alpha	RXRA
MOL000392	formononetin	Alpha-1A adrenergic receptor	ADRA1A
MOL000392	formononetin	Sodium-dependent dopamine transporter	SLC6A3
MOL000392	formononetin	Beta-2 adrenergic receptor	ADRB2
MOL000392	formononetin	Sodium-dependent serotonin transporter	SLC6A4
MOL000392	formononetin	Estrogen receptor beta	ESR2
MOL000392	formononetin	Mitogen-activated protein kinase 14	MAPK14
MOL000392	formononetin	Glycogen synthase kinase-3 beta	GSK3B
MOL000392	formononetin	Amine oxidase [flavin-containing] B	MAOB
MOL000392	formononetin	Serine/threonine-protein kinase Chk1	CHEK1
MOL000392	formononetin	Trypsin-1	PRSS1
MOL000392	formononetin	Cyclin-A2	CCNA2
MOL000392	formononetin	cAMP-dependent protein kinase inhibitor alpha	PKIA
MOL000392	formononetin	Acetylcholinesterase	ACHE
MOL000392	formononetin	Transcription factor AP-1	JUN
MOL000392	formononetin	Peroxisome proliferator-activated receptor gamma	PPARG
MOL000392	formononetin	Interleukin-4	IL4
MOL000392	formononetin	ATP synthase subunit beta, mitochondrial	ATP5F1B
MOL000392	formononetin	NADH-ubiquinone oxidoreductase chain 6	ND6
MOL000392	formononetin	3 beta-hydroxysteroid dehydrogenase/Delta 5-->4-isomerase type 2	HSD3B2
MOL000392	formononetin	3 beta-hydroxysteroid dehydrogenase/Delta 5-->4-isomerase type 1	HSD3B1
MOL000417	Calycosin	Nitric oxide synthase, inducible	NOS2
MOL000417	Calycosin	Prostaglandin G/H synthase 1	PTGS1
MOL000417	Calycosin	Estrogen receptor	ESR1
MOL000417	Calycosin	Androgen receptor	AR
MOL000417	Calycosin	Peroxisome proliferator activated receptor gamma	PPARG
MOL000417	Calycosin	Prostaglandin G/H synthase 2	PTGS2
MOL000417	Calycosin	Retinoic acid receptor RXR-alpha	RXRA
MOL000417	Calycosin	Estrogen receptor beta	ESR2
MOL000417	Calycosin	Mitogen-activated protein kinase 14	MAPK14
MOL000417	Calycosin	Glycogen synthase kinase-3 beta	GSK3B
MOL000417	Calycosin	Serine/threonine-protein kinase Chk1	CHEK1
MOL000417	Calycosin	Trypsin-1	PRSS1
MOL000417	Calycosin	Cyclin-A2	CCNA2
MOL000417	Calycosin	Nuclear receptor coactivator 2	NCOA2
MOL000417	Calycosin	Beta-2 adrenergic receptor	ADRB2
MOL000497	licochalcone a	Nitric oxide synthase, inducible	NOS2
MOL000497	licochalcone a	Prostaglandin G/H synthase 1	PTGS1
MOL000497	licochalcone a	Muscarinic acetylcholine receptor M1	CHRM1
MOL000497	licochalcone a	Estrogen receptor	ESR1
MOL000497	licochalcone a	Androgen receptor	AR
MOL000497	licochalcone a	Sodium channel protein type 5 subunit alpha	SCN5A
MOL000497	licochalcone a	Peroxisome proliferator activated receptor gamma	PPARG
MOL000497	licochalcone a	Prostaglandin G/H synthase 2	PTGS2
MOL000497	licochalcone a	Alpha-1B adrenergic receptor	ADRA1B
MOL000497	licochalcone a	Sodium-dependent dopamine transporter	SLC6A3
MOL000497	licochalcone a	Estrogen receptor beta	ESR2
MOL000497	licochalcone a	Mitogen-activated protein kinase 14	MAPK14
MOL000497	licochalcone a	Glycogen synthase kinase-3 beta	GSK3B
MOL000497	licochalcone a	Serine/threonine-protein kinase Chk1	CHEK1
MOL000497	licochalcone a	Cyclin-A2	CCNA2
MOL000497	licochalcone a	Beta-2 adrenergic receptor	ADRB2
MOL000497	licochalcone a	Nuclear receptor coactivator 2	NCOA2
MOL000497	licochalcone a	Transcription factor p65	RELA
MOL000497	licochalcone a	Signal transducer and activator of transcription 3	STAT3
MOL000497	licochalcone a	G1/S-specific cyclin-D1	CCND1
MOL000497	licochalcone a	Apoptosis regulator Bcl-2	BCL2
MOL000497	licochalcone a	Eukaryotic translation initiation factor 6	EIF6
MOL000497	licochalcone a	Mitogen-activated protein kinase 1	MAPK1
MOL000497	licochalcone a	Retinoblastoma-associated protein	RB1
MOL000497	licochalcone a	Fos-related antigen 2	FOSL2
MOL000500	Vestitol	Nitric oxide synthase, inducible	NOS2
MOL000500	Vestitol	Prostaglandin G/H synthase 1	PTGS1
MOL000500	Vestitol	Muscarinic acetylcholine receptor M1	CHRM1
MOL000500	Vestitol	Estrogen receptor	ESR1
MOL000500	Vestitol	Androgen receptor	AR
MOL000500	Vestitol	Sodium channel protein type 5 subunit alpha	SCN5A
MOL000500	Vestitol	Peroxisome proliferator activated receptor gamma	PPARG
MOL000500	Vestitol	Prostaglandin G/H synthase 2	PTGS2
MOL000500	Vestitol	Muscarinic acetylcholine receptor M4	CHRM4
MOL000500	Vestitol	Retinoic acid receptor RXR-alpha	RXRA
MOL000500	Vestitol	Alpha-1A adrenergic receptor	ADRA1A
MOL000500	Vestitol	Alpha-1B adrenergic receptor	ADRA1B
MOL000500	Vestitol	Sodium-dependent dopamine transporter	SLC6A3
MOL000500	Vestitol	Beta-2 adrenergic receptor	ADRB2
MOL000500	Vestitol	Sodium-dependent serotonin transporter	SLC6A4
MOL000500	Vestitol	Estrogen receptor beta	ESR2
MOL000500	Vestitol	Mitogen-activated protein kinase 14	MAPK14
MOL000500	Vestitol	Glycogen synthase kinase-3 beta	GSK3B
MOL000500	Vestitol	Serine/threonine-protein kinase Chk1	CHEK1
MOL000500	Vestitol	Trypsin-1	PRSS1
MOL000500	Vestitol	Cyclin-A2	CCNA2
MOL000500	Vestitol	cAMP-dependent protein kinase inhibitor alpha	PKIA
MOL001484	Inermine	Prostaglandin G/H synthase 1	PTGS1
MOL001484	Inermine	Muscarinic acetylcholine receptor M3	CHRM3
MOL001484	Inermine	Sodium channel protein type 5 subunit alpha	SCN5A
MOL001484	Inermine	Prostaglandin G/H synthase 2	PTGS2
MOL001484	Inermine	5-hydroxytryptamine receptor 3A	HTR3A
MOL001484	Inermine	Retinoic acid receptor RXR-alpha	RXRA
MOL001484	Inermine	Alpha-1B adrenergic receptor	ADRA1B
MOL001484	Inermine	Alpha-1D adrenergic receptor	ADRA1D
MOL001484	Inermine	Trypsin-1	PRSS1
MOL001484	Inermine	Muscarinic acetylcholine receptor M1	CHRM1
MOL001484	Inermine	Beta-2 adrenergic receptor	ADRB2
MOL001484	Inermine	Mu-type opioid receptor	OPRM1
MOL001792	DFV	Prostaglandin G/H synthase 1	PTGS1
MOL001792	DFV	Estrogen receptor	ESR1
MOL001792	DFV	Prostaglandin G/H synthase 2	PTGS2
MOL001792	DFV	Retinoic acid receptor RXR-alpha	RXRA
MOL001792	DFV	Beta-2 adrenergic receptor	ADRB2
MOL001792	DFV	Amine oxidase [flavin-containing] B	MAOB
MOL001792	DFV	Sodium-dependent serotonin transporter	SLC6A4
MOL001792	DFV	cAMP-dependent protein kinase inhibitor alpha	PKIA
MOL002311	Glycyrol	Nitric oxide synthase, inducible	NOS2
MOL002311	Glycyrol	Estrogen receptor	ESR1
MOL002311	Glycyrol	Peroxisome proliferator activated receptor gamma	PPARG
MOL002311	Glycyrol	Prostaglandin G/H synthase 2	PTGS2
MOL002311	Glycyrol	Vascular endothelial growth factor receptor 2	KDR
MOL002311	Glycyrol	Mitogen-activated protein kinase 14	MAPK14
MOL002311	Glycyrol	Glycogen synthase kinase-3 beta	GSK3B
MOL002311	Glycyrol	Serine/threonine-protein kinase Chk1	CHEK1
MOL002311	Glycyrol	Cyclin-A2	CCNA2
MOL002565	Medicarpin	Nitric oxide synthase, inducible	NOS2
MOL002565	Medicarpin	Prostaglandin G/H synthase 1	PTGS1
MOL002565	Medicarpin	Muscarinic acetylcholine receptor M3	CHRM3
MOL002565	Medicarpin	Muscarinic acetylcholine receptor M1	CHRM1
MOL002565	Medicarpin	Estrogen receptor	ESR1
MOL002565	Medicarpin	Sodium channel protein type 5 subunit alpha	SCN5A
MOL002565	Medicarpin	Muscarinic acetylcholine receptor M5	CHRM5
MOL002565	Medicarpin	Prostaglandin G/H synthase 2	PTGS2
MOL002565	Medicarpin	Muscarinic acetylcholine receptor M4	CHRM4
MOL002565	Medicarpin	Retinoic acid receptor RXR-alpha	RXRA
MOL002565	Medicarpin	Alpha-1A adrenergic receptor	ADRA1A
MOL002565	Medicarpin	Muscarinic acetylcholine receptor M2	CHRM2
MOL002565	Medicarpin	Alpha-1B adrenergic receptor	ADRA1B
MOL002565	Medicarpin	Sodium-dependent dopamine transporter	SLC6A3
MOL002565	Medicarpin	Beta-2 adrenergic receptor	ADRB2
MOL002565	Medicarpin	Sodium-dependent serotonin transporter	SLC6A4
MOL002565	Medicarpin	Mu-type opioid receptor	OPRM1
MOL002565	Medicarpin	Estrogen receptor beta	ESR2
MOL002565	Medicarpin	Mitogen-activated protein kinase 10	MAPK10
MOL002565	Medicarpin	Trypsin-1	PRSS1
MOL002565	Medicarpin	Cyclin-A2	CCNA2
MOL002565	Medicarpin	Delta-type opioid receptor	OPRD1
MOL002565	Medicarpin	Alpha-1D adrenergic receptor	ADRA1D
MOL003656	Lupiwighteone	Nitric oxide synthase, inducible	NOS2
MOL003656	Lupiwighteone	Estrogen receptor	ESR1
MOL003656	Lupiwighteone	Androgen receptor	AR
MOL003656	Lupiwighteone	Sodium channel protein type 5 subunit alpha	SCN5A
MOL003656	Lupiwighteone	Peroxisome proliferator activated receptor gamma	PPARG
MOL003656	Lupiwighteone	Prostaglandin G/H synthase 2	PTGS2
MOL003656	Lupiwighteone	Estrogen receptor beta	ESR2
MOL003656	Lupiwighteone	Mitogen-activated protein kinase 14	MAPK14
MOL003656	Lupiwighteone	Glycogen synthase kinase-3 beta	GSK3B
MOL003656	Lupiwighteone	Serine/threonine-protein kinase Chk1	CHEK1
MOL003656	Lupiwighteone	Trypsin-1	PRSS1
MOL003656	Lupiwighteone	Cyclin-A2	CCNA2
MOL003656	Lupiwighteone	Nuclear receptor coactivator 2	NCOA2
MOL003896	7-Methoxy-2-methyl isoflavone	Nitric oxide synthase, inducible	NOS2
MOL003896	7-Methoxy-2-methyl isoflavone	Prostaglandin G/H synthase 1	PTGS1
MOL003896	7-Methoxy-2-methyl isoflavone	Muscarinic acetylcholine receptor M3	CHRM3
MOL003896	7-Methoxy-2-methyl isoflavone	Muscarinic acetylcholine receptor M1	CHRM1
MOL003896	7-Methoxy-2-methyl isoflavone	Estrogen receptor	ESR1
MOL003896	7-Methoxy-2-methyl isoflavone	Androgen receptor	AR
MOL003896	7-Methoxy-2-methyl isoflavone	Beta-1 adrenergic receptor	ADRB1
MOL003896	7-Methoxy-2-methyl isoflavone	Sodium channel protein type 5 subunit alpha	SCN5A
MOL003896	7-Methoxy-2-methyl isoflavone	Peroxisome proliferator activated receptor gamma	PPARG
MOL003896	7-Methoxy-2-methyl isoflavone	Prostaglandin G/H synthase 2	PTGS2
MOL003896	7-Methoxy-2-methyl isoflavone	Retinoic acid receptor RXR-alpha	RXRA
MOL003896	7-Methoxy-2-methyl isoflavone	Acetylcholinesterase	ACHE
MOL003896	7-Methoxy-2-methyl isoflavone	Alpha-1B adrenergic receptor	ADRA1B
MOL003896	7-Methoxy-2-methyl isoflavone	Sodium-dependent dopamine transporter	SLC6A3
MOL003896	7-Methoxy-2-methyl isoflavone	Beta-2 adrenergic receptor	ADRB2
MOL003896	7-Methoxy-2-methyl isoflavone	Alpha-1D adrenergic receptor	ADRA1D
MOL003896	7-Methoxy-2-methyl isoflavone	Sodium-dependent serotonin transporter	SLC6A4
MOL003896	7-Methoxy-2-methyl isoflavone	Estrogen receptor beta	ESR2
MOL003896	7-Methoxy-2-methyl isoflavone	Gamma-aminobutyric acid receptor subunit alpha-1	GABRA1
MOL003896	7-Methoxy-2-methyl isoflavone	Mitogen-activated protein kinase 14	MAPK14
MOL003896	7-Methoxy-2-methyl isoflavone	Glycogen synthase kinase-3 beta	GSK3B
MOL003896	7-Methoxy-2-methyl isoflavone	Leukotriene A-4 hydrolase	LTA4H
MOL003896	7-Methoxy-2-methyl isoflavone	Amine oxidase [flavin-containing] B	MAOB
MOL003896	7-Methoxy-2-methyl isoflavone	Serine/threonine-protein kinase Chk1	CHEK1
MOL003896	7-Methoxy-2-methyl isoflavone	Trypsin-1	PRSS1
MOL003896	7-Methoxy-2-methyl isoflavone	Cyclin-A2	CCNA2
MOL003896	7-Methoxy-2-methyl isoflavone	Nuclear receptor coactivator 1	NCOA1
MOL003896	7-Methoxy-2-methyl isoflavone	cAMP-dependent protein kinase inhibitor alpha	PKIA
MOL003896	7-Methoxy-2-methyl isoflavone	Muscarinic acetylcholine receptor M5	CHRM5
MOL003896	7-Methoxy-2-methyl isoflavone	Mu-type opioid receptor	OPRM1
MOL003896	7-Methoxy-2-methyl isoflavone	Nuclear receptor coactivator 2	NCOA2
MOL004328	naringenin	Prostaglandin G/H synthase 1	PTGS1
MOL004328	naringenin	Estrogen receptor	ESR1
MOL004328	naringenin	Prostaglandin G/H synthase 2	PTGS2
MOL004328	naringenin	Transcription factor p65	RELA
MOL004328	naringenin	RAC-alpha serine/threonine-protein kinase	AKT1
MOL004328	naringenin	Apoptosis regulator Bcl-2	BCL2
MOL004328	naringenin	Mitogen-activated protein kinase 3	MAPK3
MOL004328	naringenin	Mitogen-activated protein kinase 1	MAPK1
MOL004328	naringenin	Caspase-3	CASP3
MOL004328	naringenin	Fatty acid synthase	FASN
MOL004328	naringenin	Low-density lipoprotein receptor	LDLR
MOL004328	naringenin	Superoxide dismutase [Cu-Zn]	SOD1
MOL004328	naringenin	Catalase	CAT
MOL004328	naringenin	Peroxisome proliferator-activated receptor gamma	PPARG
MOL004328	naringenin	Microsomal triglyceride transfer protein large subunit	MTTP
MOL004328	naringenin	Apolipoprotein B-100	APOB
MOL004328	naringenin	Phospholipase B1, membrane-associated	PLB1
MOL004328	naringenin	3-hydroxy-3-methylglutaryl-coenzyme A reductase	HMGCR
MOL004328	naringenin	Glutathione S-transferase P	GSTP1
MOL004328	naringenin	UDP-glucuronosyltransferase 1-1	UGT1A1
MOL004328	naringenin	Peroxisome proliferator-activated receptor alpha	PPARA
MOL004328	naringenin	Sterol regulatory element-binding protein 1	SREBF1
MOL004328	naringenin	Glutathione reductase, mitochondrial	GSR
MOL004328	naringenin	Multidrug resistance-associated protein 1	ABCC1
MOL004328	naringenin	Adiponectin	ADIPOQ
MOL004328	naringenin	Sterol O-acyltransferase 2	SOAT2
MOL004328	naringenin	Aldo-keto reductase family 1 member C1	AKR1C1
MOL004328	naringenin	Aspartate aminotransferase, cytoplasmic	GOT1
MOL004328	naringenin	4-aminobutyrate aminotransferase, mitochondrial	ABAT
MOL004328	naringenin	Liver carboxylesterase 1	CES1
MOL004328	naringenin	Sterol O-acyltransferase 1	SOAT1
MOL004805	(2S)-2-[4-hydroxy-3-(3-methylbut-2-enyl)phenyl]-8,8-dimethyl-2,3-dihydropyrano[2,3-f]chromen-4-one	Nitric oxide synthase, inducible	NOS2
MOL004805	(2S)-2-[4-hydroxy-3-(3-methylbut-2-enyl)phenyl]-8,8-dimethyl-2,3-dihydropyrano[2,3-f]chromen-4-one	Potassium voltage-gated channel subfamily H member 2	KCNH2
MOL004805	(2S)-2-[4-hydroxy-3-(3-methylbut-2-enyl)phenyl]-8,8-dimethyl-2,3-dihydropyrano[2,3-f]chromen-4-one	Estrogen receptor	ESR1
MOL004805	(2S)-2-[4-hydroxy-3-(3-methylbut-2-enyl)phenyl]-8,8-dimethyl-2,3-dihydropyrano[2,3-f]chromen-4-one	Androgen receptor	AR
MOL004805	(2S)-2-[4-hydroxy-3-(3-methylbut-2-enyl)phenyl]-8,8-dimethyl-2,3-dihydropyrano[2,3-f]chromen-4-one	Peroxisome proliferator activated receptor gamma	PPARG
MOL004805	(2S)-2-[4-hydroxy-3-(3-methylbut-2-enyl)phenyl]-8,8-dimethyl-2,3-dihydropyrano[2,3-f]chromen-4-one	Prostaglandin G/H synthase 2	PTGS2
MOL004805	(2S)-2-[4-hydroxy-3-(3-methylbut-2-enyl)phenyl]-8,8-dimethyl-2,3-dihydropyrano[2,3-f]chromen-4-one	Estrogen receptor beta	ESR2
MOL004805	(2S)-2-[4-hydroxy-3-(3-methylbut-2-enyl)phenyl]-8,8-dimethyl-2,3-dihydropyrano[2,3-f]chromen-4-one	Mitogen-activated protein kinase 14	MAPK14
MOL004805	(2S)-2-[4-hydroxy-3-(3-methylbut-2-enyl)phenyl]-8,8-dimethyl-2,3-dihydropyrano[2,3-f]chromen-4-one	Glycogen synthase kinase-3 beta	GSK3B
MOL004806	euchrenone	Nitric oxide synthase, inducible	NOS2
MOL004806	euchrenone	Potassium voltage-gated channel subfamily H member 2	KCNH2
MOL004806	euchrenone	Estrogen receptor	ESR1
MOL004806	euchrenone	Sodium channel protein type 5 subunit alpha	SCN5A
MOL004806	euchrenone	Prostaglandin G/H synthase 2	PTGS2
MOL004806	euchrenone	Estrogen receptor beta	ESR2
MOL004808	glyasperin B	Nitric oxide synthase, inducible	NOS2
MOL004808	glyasperin B	Estrogen receptor	ESR1
MOL004808	glyasperin B	Androgen receptor	AR
MOL004808	glyasperin B	Peroxisome proliferator activated receptor gamma	PPARG
MOL004808	glyasperin B	Prostaglandin G/H synthase 2	PTGS2
MOL004808	glyasperin B	Coagulation factor VII	F7
MOL004808	glyasperin B	Vascular endothelial growth factor receptor 2	KDR
MOL004808	glyasperin B	Acetylcholinesterase	ACHE
MOL004808	glyasperin B	Estrogen receptor beta	ESR2
MOL004808	glyasperin B	Glycogen synthase kinase-3 beta	GSK3B
MOL004808	glyasperin B	Trypsin-1	PRSS1
MOL004808	glyasperin B	Cyclin-A2	CCNA2
MOL004808	glyasperin B	Nuclear receptor coactivator 2	NCOA2
MOL004810	glyasperin F	Nitric oxide synthase, inducible	NOS2
MOL004810	glyasperin F	Prostaglandin G/H synthase 1	PTGS1
MOL004810	glyasperin F	Estrogen receptor	ESR1
MOL004810	glyasperin F	Androgen receptor	AR
MOL004810	glyasperin F	Sodium channel protein type 5 subunit alpha	SCN5A
MOL004810	glyasperin F	Peroxisome proliferator activated receptor gamma	PPARG
MOL004810	glyasperin F	Prostaglandin G/H synthase 2	PTGS2
MOL004810	glyasperin F	Estrogen receptor beta	ESR2
MOL004810	glyasperin F	Mitogen-activated protein kinase 14	MAPK14
MOL004810	glyasperin F	Glycogen synthase kinase-3 beta	GSK3B
MOL004810	glyasperin F	Trypsin-1	PRSS1
MOL004810	glyasperin F	Cyclin-A2	CCNA2
MOL004811	Glyasperin C	Nitric oxide synthase, inducible	NOS2
MOL004811	Glyasperin C	Potassium voltage-gated channel subfamily H member 2	KCNH2
MOL004811	Glyasperin C	Estrogen receptor	ESR1
MOL004811	Glyasperin C	Androgen receptor	AR
MOL004811	Glyasperin C	Sodium channel protein type 5 subunit alpha	SCN5A
MOL004811	Glyasperin C	Peroxisome proliferator activated receptor gamma	PPARG
MOL004811	Glyasperin C	Prostaglandin G/H synthase 2	PTGS2
MOL004811	Glyasperin C	Retinoic acid receptor RXR-alpha	RXRA
MOL004811	Glyasperin C	Acetylcholinesterase	ACHE
MOL004811	Glyasperin C	Estrogen receptor beta	ESR2
MOL004811	Glyasperin C	Mitogen-activated protein kinase 14	MAPK14
MOL004811	Glyasperin C	Glycogen synthase kinase-3 beta	GSK3B
MOL004811	Glyasperin C	Serine/threonine-protein kinase Chk1	CHEK1
MOL004811	Glyasperin C	Trypsin-1	PRSS1
MOL004811	Glyasperin C	Cyclin-A2	CCNA2
MOL004811	Glyasperin C	Nuclear receptor coactivator 2	NCOA2
MOL004814	Isotrifoliol	Nitric oxide synthase, inducible	NOS2
MOL004814	Isotrifoliol	Estrogen receptor	ESR1
MOL004814	Isotrifoliol	Androgen receptor	AR
MOL004814	Isotrifoliol	Prostaglandin G/H synthase 2	PTGS2
MOL004814	Isotrifoliol	Estrogen receptor beta	ESR2
MOL004814	Isotrifoliol	Mitogen-activated protein kinase 14	MAPK14
MOL004814	Isotrifoliol	Glycogen synthase kinase-3 beta	GSK3B
MOL004814	Isotrifoliol	Serine/threonine-protein kinase Chk1	CHEK1
MOL004814	Isotrifoliol	Cyclin-A2	CCNA2
MOL004815	(E)-1-(2,4-dihydroxyphenyl)-3-(2,2-dimethylchromen-6-yl)prop-2-en-1-one	Nitric oxide synthase, inducible	NOS2
MOL004815	(E)-1-(2,4-dihydroxyphenyl)-3-(2,2-dimethylchromen-6-yl)prop-2-en-1-one	Prostaglandin G/H synthase 1	PTGS1
MOL004815	(E)-1-(2,4-dihydroxyphenyl)-3-(2,2-dimethylchromen-6-yl)prop-2-en-1-one	Estrogen receptor	ESR1
MOL004815	(E)-1-(2,4-dihydroxyphenyl)-3-(2,2-dimethylchromen-6-yl)prop-2-en-1-one	Androgen receptor	AR
MOL004815	(E)-1-(2,4-dihydroxyphenyl)-3-(2,2-dimethylchromen-6-yl)prop-2-en-1-one	Sodium channel protein type 5 subunit alpha	SCN5A
MOL004815	(E)-1-(2,4-dihydroxyphenyl)-3-(2,2-dimethylchromen-6-yl)prop-2-en-1-one	Peroxisome proliferator activated receptor gamma	PPARG
MOL004815	(E)-1-(2,4-dihydroxyphenyl)-3-(2,2-dimethylchromen-6-yl)prop-2-en-1-one	Prostaglandin G/H synthase 2	PTGS2
MOL004815	(E)-1-(2,4-dihydroxyphenyl)-3-(2,2-dimethylchromen-6-yl)prop-2-en-1-one	Retinoic acid receptor RXR-alpha	RXRA
MOL004815	(E)-1-(2,4-dihydroxyphenyl)-3-(2,2-dimethylchromen-6-yl)prop-2-en-1-one	Alpha-1B adrenergic receptor	ADRA1B
MOL004815	(E)-1-(2,4-dihydroxyphenyl)-3-(2,2-dimethylchromen-6-yl)prop-2-en-1-one	Estrogen receptor beta	ESR2
MOL004815	(E)-1-(2,4-dihydroxyphenyl)-3-(2,2-dimethylchromen-6-yl)prop-2-en-1-one	Mitogen-activated protein kinase 14	MAPK14
MOL004815	(E)-1-(2,4-dihydroxyphenyl)-3-(2,2-dimethylchromen-6-yl)prop-2-en-1-one	Glycogen synthase kinase-3 beta	GSK3B
MOL004815	(E)-1-(2,4-dihydroxyphenyl)-3-(2,2-dimethylchromen-6-yl)prop-2-en-1-one	Serine/threonine-protein kinase Chk1	CHEK1
MOL004815	(E)-1-(2,4-dihydroxyphenyl)-3-(2,2-dimethylchromen-6-yl)prop-2-en-1-one	Cyclin-A2	CCNA2
MOL004815	(E)-1-(2,4-dihydroxyphenyl)-3-(2,2-dimethylchromen-6-yl)prop-2-en-1-one	Nuclear receptor coactivator 2	NCOA2
MOL004820	kanzonols W	Nitric oxide synthase, inducible	NOS2
MOL004820	kanzonols W	Prostaglandin G/H synthase 1	PTGS1
MOL004820	kanzonols W	Estrogen receptor	ESR1
MOL004820	kanzonols W	Androgen receptor	AR
MOL004820	kanzonols W	Sodium channel protein type 5 subunit alpha	SCN5A
MOL004820	kanzonols W	Peroxisome proliferator activated receptor gamma	PPARG
MOL004820	kanzonols W	Prostaglandin G/H synthase 2	PTGS2
MOL004820	kanzonols W	Retinoic acid receptor RXR-alpha	RXRA
MOL004820	kanzonols W	Estrogen receptor beta	ESR2
MOL004820	kanzonols W	Mitogen-activated protein kinase 14	MAPK14
MOL004820	kanzonols W	Glycogen synthase kinase-3 beta	GSK3B
MOL004820	kanzonols W	Serine/threonine-protein kinase Chk1	CHEK1
MOL004820	kanzonols W	Trypsin-1	PRSS1
MOL004820	kanzonols W	Cyclin-A2	CCNA2
MOL004820	kanzonols W	Nuclear receptor coactivator 2	NCOA2
MOL004820	kanzonols W	Nuclear receptor coactivator 1	NCOA1
MOL004824	(2S)-6-(2,4-dihydroxyphenyl)-2-(2-hydroxypropan-2-yl)-4-methoxy-2,3-dihydrofuro[3,2-g]chromen-7-one	Nitric oxide synthase, inducible	NOS2
MOL004824	(2S)-6-(2,4-dihydroxyphenyl)-2-(2-hydroxypropan-2-yl)-4-methoxy-2,3-dihydrofuro[3,2-g]chromen-7-one	Estrogen receptor	ESR1
MOL004824	(2S)-6-(2,4-dihydroxyphenyl)-2-(2-hydroxypropan-2-yl)-4-methoxy-2,3-dihydrofuro[3,2-g]chromen-7-one	Androgen receptor	AR
MOL004824	(2S)-6-(2,4-dihydroxyphenyl)-2-(2-hydroxypropan-2-yl)-4-methoxy-2,3-dihydrofuro[3,2-g]chromen-7-one	Peroxisome proliferator activated receptor gamma	PPARG
MOL004824	(2S)-6-(2,4-dihydroxyphenyl)-2-(2-hydroxypropan-2-yl)-4-methoxy-2,3-dihydrofuro[3,2-g]chromen-7-one	Prostaglandin G/H synthase 2	PTGS2
MOL004824	(2S)-6-(2,4-dihydroxyphenyl)-2-(2-hydroxypropan-2-yl)-4-methoxy-2,3-dihydrofuro[3,2-g]chromen-7-one	Coagulation factor VII	F7
MOL004824	(2S)-6-(2,4-dihydroxyphenyl)-2-(2-hydroxypropan-2-yl)-4-methoxy-2,3-dihydrofuro[3,2-g]chromen-7-one	Vascular endothelial growth factor receptor 2	KDR
MOL004824	(2S)-6-(2,4-dihydroxyphenyl)-2-(2-hydroxypropan-2-yl)-4-methoxy-2,3-dihydrofuro[3,2-g]chromen-7-one	Acetylcholinesterase	ACHE
MOL004824	(2S)-6-(2,4-dihydroxyphenyl)-2-(2-hydroxypropan-2-yl)-4-methoxy-2,3-dihydrofuro[3,2-g]chromen-7-one	Estrogen receptor beta	ESR2
MOL004824	(2S)-6-(2,4-dihydroxyphenyl)-2-(2-hydroxypropan-2-yl)-4-methoxy-2,3-dihydrofuro[3,2-g]chromen-7-one	Mitogen-activated protein kinase 14	MAPK14
MOL004824	(2S)-6-(2,4-dihydroxyphenyl)-2-(2-hydroxypropan-2-yl)-4-methoxy-2,3-dihydrofuro[3,2-g]chromen-7-one	Glycogen synthase kinase-3 beta	GSK3B
MOL004824	(2S)-6-(2,4-dihydroxyphenyl)-2-(2-hydroxypropan-2-yl)-4-methoxy-2,3-dihydrofuro[3,2-g]chromen-7-one	Serine/threonine-protein kinase Chk1	CHEK1
MOL004824	(2S)-6-(2,4-dihydroxyphenyl)-2-(2-hydroxypropan-2-yl)-4-methoxy-2,3-dihydrofuro[3,2-g]chromen-7-one	Trypsin-1	PRSS1
MOL004824	(2S)-6-(2,4-dihydroxyphenyl)-2-(2-hydroxypropan-2-yl)-4-methoxy-2,3-dihydrofuro[3,2-g]chromen-7-one	Cyclin-A2	CCNA2
MOL004827	Semilicoisoflavone B	Nitric oxide synthase, inducible	NOS2
MOL004827	Semilicoisoflavone B	Estrogen receptor	ESR1
MOL004827	Semilicoisoflavone B	Androgen receptor	AR
MOL004827	Semilicoisoflavone B	Sodium channel protein type 5 subunit alpha	SCN5A
MOL004827	Semilicoisoflavone B	Peroxisome proliferator activated receptor gamma	PPARG
MOL004827	Semilicoisoflavone B	Prostaglandin G/H synthase 2	PTGS2
MOL004827	Semilicoisoflavone B	Coagulation factor VII	F7
MOL004827	Semilicoisoflavone B	Acetylcholinesterase	ACHE
MOL004827	Semilicoisoflavone B	Glycogen synthase kinase-3 beta	GSK3B
MOL004827	Semilicoisoflavone B	Serine/threonine-protein kinase Chk1	CHEK1
MOL004827	Semilicoisoflavone B	Trypsin-1	PRSS1
MOL004828	Glepidotin A	Nitric oxide synthase, inducible	NOS2
MOL004828	Glepidotin A	Prostaglandin G/H synthase 1	PTGS1
MOL004828	Glepidotin A	Estrogen receptor	ESR1
MOL004828	Glepidotin A	Androgen receptor	AR
MOL004828	Glepidotin A	Sodium channel protein type 5 subunit alpha	SCN5A
MOL004828	Glepidotin A	Peroxisome proliferator activated receptor gamma	PPARG
MOL004828	Glepidotin A	Prostaglandin G/H synthase 2	PTGS2
MOL004828	Glepidotin A	Coagulation factor VII	F7
MOL004828	Glepidotin A	Vascular endothelial growth factor receptor 2	KDR
MOL004828	Glepidotin A	Retinoic acid receptor RXR-alpha	RXRA
MOL004828	Glepidotin A	Mitogen-activated protein kinase 14	MAPK14
MOL004828	Glepidotin A	Glycogen synthase kinase-3 beta	GSK3B
MOL004828	Glepidotin A	Serine/threonine-protein kinase Chk1	CHEK1
MOL004828	Glepidotin A	Trypsin-1	PRSS1
MOL004828	Glepidotin A	Cyclin-A2	CCNA2
MOL004829	Glepidotin B	Prostaglandin G/H synthase 1	PTGS1
MOL004829	Glepidotin B	Estrogen receptor	ESR1
MOL004829	Glepidotin B	Sodium channel protein type 5 subunit alpha	SCN5A
MOL004829	Glepidotin B	Prostaglandin G/H synthase 2	PTGS2
MOL004829	Glepidotin B	Coagulation factor VII	F7
MOL004829	Glepidotin B	Retinoic acid receptor RXR-alpha	RXRA
MOL004829	Glepidotin B	Alpha-1B adrenergic receptor	ADRA1B
MOL004829	Glepidotin B	Nuclear receptor coactivator 1	NCOA1
MOL004833	Phaseolinisoflavan	Nitric oxide synthase, inducible	NOS2
MOL004833	Phaseolinisoflavan	Muscarinic acetylcholine receptor M1	CHRM1
MOL004833	Phaseolinisoflavan	Estrogen receptor	ESR1
MOL004833	Phaseolinisoflavan	Androgen receptor	AR
MOL004833	Phaseolinisoflavan	Sodium channel protein type 5 subunit alpha	SCN5A
MOL004833	Phaseolinisoflavan	Peroxisome proliferator activated receptor gamma	PPARG
MOL004833	Phaseolinisoflavan	Prostaglandin G/H synthase 2	PTGS2
MOL004833	Phaseolinisoflavan	Retinoic acid receptor RXR-alpha	RXRA
MOL004833	Phaseolinisoflavan	Acetylcholinesterase	ACHE
MOL004833	Phaseolinisoflavan	Alpha-1B adrenergic receptor	ADRA1B
MOL004833	Phaseolinisoflavan	Beta-2 adrenergic receptor	ADRB2
MOL004833	Phaseolinisoflavan	Estrogen receptor beta	ESR2
MOL004833	Phaseolinisoflavan	Mitogen-activated protein kinase 14	MAPK14
MOL004833	Phaseolinisoflavan	Glycogen synthase kinase-3 beta	GSK3B
MOL004833	Phaseolinisoflavan	Serine/threonine-protein kinase Chk1	CHEK1
MOL004833	Phaseolinisoflavan	Trypsin-1	PRSS1
MOL004833	Phaseolinisoflavan	Cyclin-A2	CCNA2
MOL004833	Phaseolinisoflavan	Nuclear receptor coactivator 1	NCOA1
MOL004835	Glypallichalcone	Nitric oxide synthase, inducible	NOS2
MOL004835	Glypallichalcone	Prostaglandin G/H synthase 1	PTGS1
MOL004835	Glypallichalcone	Muscarinic acetylcholine receptor M1	CHRM1
MOL004835	Glypallichalcone	Estrogen receptor	ESR1
MOL004835	Glypallichalcone	Androgen receptor	AR
MOL004835	Glypallichalcone	Sodium channel protein type 5 subunit alpha	SCN5A
MOL004835	Glypallichalcone	Peroxisome proliferator activated receptor gamma	PPARG
MOL004835	Glypallichalcone	Prostaglandin G/H synthase 2	PTGS2
MOL004835	Glypallichalcone	Alpha-1B adrenergic receptor	ADRA1B
MOL004835	Glypallichalcone	Sodium-dependent dopamine transporter	SLC6A3
MOL004835	Glypallichalcone	Beta-2 adrenergic receptor	ADRB2
MOL004835	Glypallichalcone	Sodium-dependent serotonin transporter	SLC6A4
MOL004835	Glypallichalcone	Estrogen receptor beta	ESR2
MOL004835	Glypallichalcone	Mitogen-activated protein kinase 14	MAPK14
MOL004835	Glypallichalcone	Glycogen synthase kinase-3 beta	GSK3B
MOL004835	Glypallichalcone	Leukotriene A-4 hydrolase	LTA4H
MOL004835	Glypallichalcone	Amine oxidase [flavin-containing] B	MAOB
MOL004835	Glypallichalcone	Serine/threonine-protein kinase Chk1	CHEK1
MOL004835	Glypallichalcone	Cyclin-A2	CCNA2
MOL004835	Glypallichalcone	Nuclear receptor coactivator 1	NCOA1
MOL004835	Glypallichalcone	cAMP-dependent protein kinase inhibitor alpha	PKIA
MOL004838	8-(6-hydroxy-2-benzofuranyl)-2,2-dimethyl-5-chromenol	Nitric oxide synthase, inducible	NOS2
MOL004838	8-(6-hydroxy-2-benzofuranyl)-2,2-dimethyl-5-chromenol	Estrogen receptor	ESR1
MOL004838	8-(6-hydroxy-2-benzofuranyl)-2,2-dimethyl-5-chromenol	Prostaglandin G/H synthase 2	PTGS2
MOL004838	8-(6-hydroxy-2-benzofuranyl)-2,2-dimethyl-5-chromenol	Retinoic acid receptor RXR-alpha	RXRA
MOL004841	Licochalcone B	Nitric oxide synthase, inducible	NOS2
MOL004841	Licochalcone B	Prostaglandin G/H synthase 1	PTGS1
MOL004841	Licochalcone B	Estrogen receptor	ESR1
MOL004841	Licochalcone B	Androgen receptor	AR
MOL004841	Licochalcone B	Peroxisome proliferator activated receptor gamma	PPARG
MOL004841	Licochalcone B	Prostaglandin G/H synthase 2	PTGS2
MOL004841	Licochalcone B	Beta-2 adrenergic receptor	ADRB2
MOL004841	Licochalcone B	Estrogen receptor beta	ESR2
MOL004841	Licochalcone B	Mitogen-activated protein kinase 14	MAPK14
MOL004841	Licochalcone B	Glycogen synthase kinase-3 beta	GSK3B
MOL004841	Licochalcone B	Serine/threonine-protein kinase Chk1	CHEK1
MOL004841	Licochalcone B	Cyclin-A2	CCNA2
MOL004848	licochalcone G	Nitric oxide synthase, inducible	NOS2
MOL004848	licochalcone G	Estrogen receptor	ESR1
MOL004848	licochalcone G	Androgen receptor	AR
MOL004848	licochalcone G	Peroxisome proliferator activated receptor gamma	PPARG
MOL004848	licochalcone G	Prostaglandin G/H synthase 2	PTGS2
MOL004848	licochalcone G	Vascular endothelial growth factor receptor 2	KDR
MOL004848	licochalcone G	Estrogen receptor beta	ESR2
MOL004848	licochalcone G	Mitogen-activated protein kinase 14	MAPK14
MOL004848	licochalcone G	Glycogen synthase kinase-3 beta	GSK3B
MOL004848	licochalcone G	Cyclin-A2	CCNA2
MOL004848	licochalcone G	Nuclear receptor coactivator 2	NCOA2
MOL004849	3-(2,4-dihydroxyphenyl)-8-(1,1-dimethylprop-2-enyl)-7-hydroxy-5-methoxy-coumarin	Nitric oxide synthase, inducible	NOS2
MOL004849	3-(2,4-dihydroxyphenyl)-8-(1,1-dimethylprop-2-enyl)-7-hydroxy-5-methoxy-coumarin	Potassium voltage-gated channel subfamily H member 2	KCNH2
MOL004849	3-(2,4-dihydroxyphenyl)-8-(1,1-dimethylprop-2-enyl)-7-hydroxy-5-methoxy-coumarin	Estrogen receptor	ESR1
MOL004849	3-(2,4-dihydroxyphenyl)-8-(1,1-dimethylprop-2-enyl)-7-hydroxy-5-methoxy-coumarin	Androgen receptor	AR
MOL004849	3-(2,4-dihydroxyphenyl)-8-(1,1-dimethylprop-2-enyl)-7-hydroxy-5-methoxy-coumarin	Peroxisome proliferator activated receptor gamma	PPARG
MOL004849	3-(2,4-dihydroxyphenyl)-8-(1,1-dimethylprop-2-enyl)-7-hydroxy-5-methoxy-coumarin	Prostaglandin G/H synthase 2	PTGS2
MOL004849	3-(2,4-dihydroxyphenyl)-8-(1,1-dimethylprop-2-enyl)-7-hydroxy-5-methoxy-coumarin	Coagulation factor VII	F7
MOL004849	3-(2,4-dihydroxyphenyl)-8-(1,1-dimethylprop-2-enyl)-7-hydroxy-5-methoxy-coumarin	Vascular endothelial growth factor receptor 2	KDR
MOL004849	3-(2,4-dihydroxyphenyl)-8-(1,1-dimethylprop-2-enyl)-7-hydroxy-5-methoxy-coumarin	Estrogen receptor beta	ESR2
MOL004849	3-(2,4-dihydroxyphenyl)-8-(1,1-dimethylprop-2-enyl)-7-hydroxy-5-methoxy-coumarin	Mitogen-activated protein kinase 14	MAPK14
MOL004849	3-(2,4-dihydroxyphenyl)-8-(1,1-dimethylprop-2-enyl)-7-hydroxy-5-methoxy-coumarin	Glycogen synthase kinase-3 beta	GSK3B
MOL004849	3-(2,4-dihydroxyphenyl)-8-(1,1-dimethylprop-2-enyl)-7-hydroxy-5-methoxy-coumarin	Serine/threonine-protein kinase Chk1	CHEK1
MOL004849	3-(2,4-dihydroxyphenyl)-8-(1,1-dimethylprop-2-enyl)-7-hydroxy-5-methoxy-coumarin	Trypsin-1	PRSS1
MOL004849	3-(2,4-dihydroxyphenyl)-8-(1,1-dimethylprop-2-enyl)-7-hydroxy-5-methoxy-coumarin	Nuclear receptor coactivator 2	NCOA2
MOL004849	3-(2,4-dihydroxyphenyl)-8-(1,1-dimethylprop-2-enyl)-7-hydroxy-5-methoxy-coumarin	Nuclear receptor coactivator 1	NCOA1
MOL004855	Licoricone	Nitric oxide synthase, inducible	NOS2
MOL004855	Licoricone	Potassium voltage-gated channel subfamily H member 2	KCNH2
MOL004855	Licoricone	Estrogen receptor	ESR1
MOL004855	Licoricone	Androgen receptor	AR
MOL004855	Licoricone	Peroxisome proliferator activated receptor gamma	PPARG
MOL004855	Licoricone	Prostaglandin G/H synthase 2	PTGS2
MOL004855	Licoricone	Vascular endothelial growth factor receptor 2	KDR
MOL004855	Licoricone	Serine/threonine-protein kinase Chk1	CHEK1
MOL004855	Licoricone	Trypsin-1	PRSS1
MOL004855	Licoricone	Nuclear receptor coactivator 2	NCOA2
MOL004856	Gancaonin A	Nitric oxide synthase, inducible	NOS2
MOL004856	Gancaonin A	Estrogen receptor	ESR1
MOL004856	Gancaonin A	Androgen receptor	AR
MOL004856	Gancaonin A	Sodium channel protein type 5 subunit alpha	SCN5A
MOL004856	Gancaonin A	Peroxisome proliferator activated receptor gamma	PPARG
MOL004856	Gancaonin A	Prostaglandin G/H synthase 2	PTGS2
MOL004856	Gancaonin A	Acetylcholinesterase	ACHE
MOL004856	Gancaonin A	Estrogen receptor beta	ESR2
MOL004856	Gancaonin A	Glycogen synthase kinase-3 beta	GSK3B
MOL004856	Gancaonin A	Serine/threonine-protein kinase Chk1	CHEK1
MOL004856	Gancaonin A	Trypsin-1	PRSS1
MOL004856	Gancaonin A	Cyclin-A2	CCNA2
MOL004856	Gancaonin A	Nuclear receptor coactivator 2	NCOA2
MOL004857	Gancaonin B	Nitric oxide synthase, inducible	NOS2
MOL004857	Gancaonin B	Estrogen receptor	ESR1
MOL004857	Gancaonin B	Androgen receptor	AR
MOL004857	Gancaonin B	Peroxisome proliferator activated receptor gamma	PPARG
MOL004857	Gancaonin B	Prostaglandin G/H synthase 2	PTGS2
MOL004857	Gancaonin B	Coagulation factor VII	F7
MOL004857	Gancaonin B	Vascular endothelial growth factor receptor 2	KDR
MOL004857	Gancaonin B	Alpha-1B adrenergic receptor	ADRA1B
MOL004857	Gancaonin B	Beta-2 adrenergic receptor	ADRB2
MOL004857	Gancaonin B	Estrogen receptor beta	ESR2
MOL004857	Gancaonin B	Glycogen synthase kinase-3 beta	GSK3B
MOL004857	Gancaonin B	Serine/threonine-protein kinase Chk1	CHEK1
MOL004857	Gancaonin B	Trypsin-1	PRSS1
MOL004857	Gancaonin B	Cyclin-A2	CCNA2
MOL004857	Gancaonin B	Nuclear receptor coactivator 2	NCOA2
MOL004863	3-(3,4-dihydroxyphenyl)-5,7-dihydroxy-8-(3-methylbut-2-enyl)chromone	Nitric oxide synthase, inducible	NOS2
MOL004863	3-(3,4-dihydroxyphenyl)-5,7-dihydroxy-8-(3-methylbut-2-enyl)chromone	Estrogen receptor	ESR1
MOL004863	3-(3,4-dihydroxyphenyl)-5,7-dihydroxy-8-(3-methylbut-2-enyl)chromone	Androgen receptor	AR
MOL004863	3-(3,4-dihydroxyphenyl)-5,7-dihydroxy-8-(3-methylbut-2-enyl)chromone	Peroxisome proliferator activated receptor gamma	PPARG
MOL004863	3-(3,4-dihydroxyphenyl)-5,7-dihydroxy-8-(3-methylbut-2-enyl)chromone	Prostaglandin G/H synthase 2	PTGS2
MOL004863	3-(3,4-dihydroxyphenyl)-5,7-dihydroxy-8-(3-methylbut-2-enyl)chromone	Mitogen-activated protein kinase 14	MAPK14
MOL004863	3-(3,4-dihydroxyphenyl)-5,7-dihydroxy-8-(3-methylbut-2-enyl)chromone	Glycogen synthase kinase-3 beta	GSK3B
MOL004863	3-(3,4-dihydroxyphenyl)-5,7-dihydroxy-8-(3-methylbut-2-enyl)chromone	Serine/threonine-protein kinase Chk1	CHEK1
MOL004863	3-(3,4-dihydroxyphenyl)-5,7-dihydroxy-8-(3-methylbut-2-enyl)chromone	Trypsin-1	PRSS1
MOL004863	3-(3,4-dihydroxyphenyl)-5,7-dihydroxy-8-(3-methylbut-2-enyl)chromone	Cyclin-A2	CCNA2
MOL004863	3-(3,4-dihydroxyphenyl)-5,7-dihydroxy-8-(3-methylbut-2-enyl)chromone	Nuclear receptor coactivator 2	NCOA2
MOL004864	5,7-dihydroxy-3-(4-methoxyphenyl)-8-(3-methylbut-2-enyl)chromone	Nitric oxide synthase, inducible	NOS2
MOL004864	5,7-dihydroxy-3-(4-methoxyphenyl)-8-(3-methylbut-2-enyl)chromone	Potassium voltage-gated channel subfamily H member 2	KCNH2
MOL004864	5,7-dihydroxy-3-(4-methoxyphenyl)-8-(3-methylbut-2-enyl)chromone	Estrogen receptor	ESR1
MOL004864	5,7-dihydroxy-3-(4-methoxyphenyl)-8-(3-methylbut-2-enyl)chromone	Androgen receptor	AR
MOL004864	5,7-dihydroxy-3-(4-methoxyphenyl)-8-(3-methylbut-2-enyl)chromone	Peroxisome proliferator activated receptor gamma	PPARG
MOL004864	5,7-dihydroxy-3-(4-methoxyphenyl)-8-(3-methylbut-2-enyl)chromone	Prostaglandin G/H synthase 2	PTGS2
MOL004864	5,7-dihydroxy-3-(4-methoxyphenyl)-8-(3-methylbut-2-enyl)chromone	Estrogen receptor beta	ESR2
MOL004864	5,7-dihydroxy-3-(4-methoxyphenyl)-8-(3-methylbut-2-enyl)chromone	Mitogen-activated protein kinase 14	MAPK14
MOL004864	5,7-dihydroxy-3-(4-methoxyphenyl)-8-(3-methylbut-2-enyl)chromone	Glycogen synthase kinase-3 beta	GSK3B
MOL004864	5,7-dihydroxy-3-(4-methoxyphenyl)-8-(3-methylbut-2-enyl)chromone	Serine/threonine-protein kinase Chk1	CHEK1
MOL004864	5,7-dihydroxy-3-(4-methoxyphenyl)-8-(3-methylbut-2-enyl)chromone	Trypsin-1	PRSS1
MOL004864	5,7-dihydroxy-3-(4-methoxyphenyl)-8-(3-methylbut-2-enyl)chromone	Cyclin-A2	CCNA2
MOL004864	5,7-dihydroxy-3-(4-methoxyphenyl)-8-(3-methylbut-2-enyl)chromone	Nuclear receptor coactivator 2	NCOA2
MOL004866	2-(3,4-dihydroxyphenyl)-5,7-dihydroxy-6-(3-methylbut-2-enyl)chromone	Androgen receptor	AR
MOL004866	2-(3,4-dihydroxyphenyl)-5,7-dihydroxy-6-(3-methylbut-2-enyl)chromone	Sodium channel protein type 5 subunit alpha	SCN5A
MOL004866	2-(3,4-dihydroxyphenyl)-5,7-dihydroxy-6-(3-methylbut-2-enyl)chromone	Peroxisome proliferator activated receptor gamma	PPARG
MOL004866	2-(3,4-dihydroxyphenyl)-5,7-dihydroxy-6-(3-methylbut-2-enyl)chromone	Prostaglandin G/H synthase 2	PTGS2
MOL004866	2-(3,4-dihydroxyphenyl)-5,7-dihydroxy-6-(3-methylbut-2-enyl)chromone	Coagulation factor VII	F7
MOL004866	2-(3,4-dihydroxyphenyl)-5,7-dihydroxy-6-(3-methylbut-2-enyl)chromone	Beta-2 adrenergic receptor	ADRB2
MOL004866	2-(3,4-dihydroxyphenyl)-5,7-dihydroxy-6-(3-methylbut-2-enyl)chromone	Serine/threonine-protein kinase Chk1	CHEK1
MOL004866	2-(3,4-dihydroxyphenyl)-5,7-dihydroxy-6-(3-methylbut-2-enyl)chromone	Trypsin-1	PRSS1
MOL004866	2-(3,4-dihydroxyphenyl)-5,7-dihydroxy-6-(3-methylbut-2-enyl)chromone	Cyclin-A2	CCNA2
MOL004879	Glycyrin	Nitric oxide synthase, inducible	NOS2
MOL004879	Glycyrin	Potassium voltage-gated channel subfamily H member 2	KCNH2
MOL004879	Glycyrin	Estrogen receptor	ESR1
MOL004879	Glycyrin	Androgen receptor	AR
MOL004879	Glycyrin	Peroxisome proliferator activated receptor gamma	PPARG
MOL004879	Glycyrin	Prostaglandin G/H synthase 2	PTGS2
MOL004879	Glycyrin	Vascular endothelial growth factor receptor 2	KDR
MOL004879	Glycyrin	Estrogen receptor beta	ESR2
MOL004879	Glycyrin	Serine/threonine-protein kinase Chk1	CHEK1
MOL004879	Glycyrin	Trypsin-1	PRSS1
MOL004879	Glycyrin	Nuclear receptor coactivator 2	NCOA2
MOL004882	Licocoumarone	Estrogen receptor	ESR1
MOL004882	Licocoumarone	Androgen receptor	AR
MOL004882	Licocoumarone	Estrogen receptor beta	ESR2
MOL004882	Licocoumarone	Glycogen synthase kinase-3 beta	GSK3B
MOL004882	Licocoumarone	Cyclin-A2	CCNA2
MOL004883	Licoisoflavone	Nitric oxide synthase, inducible	NOS2
MOL004883	Licoisoflavone	Estrogen receptor	ESR1
MOL004883	Licoisoflavone	Androgen receptor	AR
MOL004883	Licoisoflavone	Peroxisome proliferator activated receptor gamma	PPARG
MOL004883	Licoisoflavone	Prostaglandin G/H synthase 2	PTGS2
MOL004883	Licoisoflavone	Vascular endothelial growth factor receptor 2	KDR
MOL004883	Licoisoflavone	Mitogen-activated protein kinase 14	MAPK14
MOL004883	Licoisoflavone	Serine/threonine-protein kinase Chk1	CHEK1
MOL004883	Licoisoflavone	Trypsin-1	PRSS1
MOL004883	Licoisoflavone	Cyclin-A2	CCNA2
MOL004883	Licoisoflavone	Nuclear receptor coactivator 2	NCOA2
MOL004884	Licoisoflavone B	Nitric oxide synthase, inducible	NOS2
MOL004884	Licoisoflavone B	Estrogen receptor	ESR1
MOL004884	Licoisoflavone B	Androgen receptor	AR
MOL004884	Licoisoflavone B	Peroxisome proliferator activated receptor gamma	PPARG
MOL004884	Licoisoflavone B	Prostaglandin G/H synthase 2	PTGS2
MOL004884	Licoisoflavone B	Acetylcholinesterase	ACHE
MOL004884	Licoisoflavone B	Estrogen receptor beta	ESR2
MOL004884	Licoisoflavone B	Glycogen synthase kinase-3 beta	GSK3B
MOL004884	Licoisoflavone B	Serine/threonine-protein kinase Chk1	CHEK1
MOL004884	Licoisoflavone B	Trypsin-1	PRSS1
MOL004884	Licoisoflavone B	Cyclin-A2	CCNA2
MOL004885	licoisoflavanone	Nitric oxide synthase, inducible	NOS2
MOL004885	licoisoflavanone	Prostaglandin G/H synthase 1	PTGS1
MOL004885	licoisoflavanone	Estrogen receptor	ESR1
MOL004885	licoisoflavanone	Androgen receptor	AR
MOL004885	licoisoflavanone	Sodium channel protein type 5 subunit alpha	SCN5A
MOL004885	licoisoflavanone	Peroxisome proliferator activated receptor gamma	PPARG
MOL004885	licoisoflavanone	Prostaglandin G/H synthase 2	PTGS2
MOL004885	licoisoflavanone	Coagulation factor VII	F7
MOL004885	licoisoflavanone	Acetylcholinesterase	ACHE
MOL004885	licoisoflavanone	Estrogen receptor beta	ESR2
MOL004885	licoisoflavanone	Glycogen synthase kinase-3 beta	GSK3B
MOL004885	licoisoflavanone	Trypsin-1	PRSS1
MOL004885	licoisoflavanone	Cyclin-A2	CCNA2
MOL004885	licoisoflavanone	Nuclear receptor coactivator 1	NCOA1
MOL004891	shinpterocarpin	Nitric oxide synthase, inducible	NOS2
MOL004891	shinpterocarpin	Prostaglandin G/H synthase 1	PTGS1
MOL004891	shinpterocarpin	Muscarinic acetylcholine receptor M3	CHRM3
MOL004891	shinpterocarpin	Potassium voltage-gated channel subfamily H member 2	KCNH2
MOL004891	shinpterocarpin	Muscarinic acetylcholine receptor M1	CHRM1
MOL004891	shinpterocarpin	Estrogen receptor	ESR1
MOL004891	shinpterocarpin	Androgen receptor	AR
MOL004891	shinpterocarpin	Sodium channel protein type 5 subunit alpha	SCN5A
MOL004891	shinpterocarpin	Peroxisome proliferator activated receptor gamma	PPARG
MOL004891	shinpterocarpin	Prostaglandin G/H synthase 2	PTGS2
MOL004891	shinpterocarpin	5-hydroxytryptamine receptor 3A	HTR3A
MOL004891	shinpterocarpin	Retinoic acid receptor RXR-alpha	RXRA
MOL004891	shinpterocarpin	Delta-type opioid receptor	OPRD1
MOL004891	shinpterocarpin	Alpha-1B adrenergic receptor	ADRA1B
MOL004891	shinpterocarpin	Beta-2 adrenergic receptor	ADRB2
MOL004891	shinpterocarpin	Alpha-1D adrenergic receptor	ADRA1D
MOL004891	shinpterocarpin	Mu-type opioid receptor	OPRM1
MOL004891	shinpterocarpin	Estrogen receptor beta	ESR2
MOL004891	shinpterocarpin	Mitogen-activated protein kinase 14	MAPK14
MOL004891	shinpterocarpin	Glycogen synthase kinase-3 beta	GSK3B
MOL004891	shinpterocarpin	Retinoic acid receptor RXR-beta	RXRB
MOL004891	shinpterocarpin	Trypsin-1	PRSS1
MOL004891	shinpterocarpin	Cyclin-A2	CCNA2
MOL004891	shinpterocarpin	Nuclear receptor coactivator 1	NCOA1
MOL004898	(E)-3-[3,4-dihydroxy-5-(3-methylbut-2-enyl)phenyl]-1-(2,4-dihydroxyphenyl)prop-2-en-1-one	Estrogen receptor	ESR1
MOL004898	(E)-3-[3,4-dihydroxy-5-(3-methylbut-2-enyl)phenyl]-1-(2,4-dihydroxyphenyl)prop-2-en-1-one	Androgen receptor	AR
MOL004898	(E)-3-[3,4-dihydroxy-5-(3-methylbut-2-enyl)phenyl]-1-(2,4-dihydroxyphenyl)prop-2-en-1-one	Peroxisome proliferator activated receptor gamma	PPARG
MOL004898	(E)-3-[3,4-dihydroxy-5-(3-methylbut-2-enyl)phenyl]-1-(2,4-dihydroxyphenyl)prop-2-en-1-one	Prostaglandin G/H synthase 2	PTGS2
MOL004898	(E)-3-[3,4-dihydroxy-5-(3-methylbut-2-enyl)phenyl]-1-(2,4-dihydroxyphenyl)prop-2-en-1-one	Mitogen-activated protein kinase 14	MAPK14
MOL004898	(E)-3-[3,4-dihydroxy-5-(3-methylbut-2-enyl)phenyl]-1-(2,4-dihydroxyphenyl)prop-2-en-1-one	Glycogen synthase kinase-3 beta	GSK3B
MOL004898	(E)-3-[3,4-dihydroxy-5-(3-methylbut-2-enyl)phenyl]-1-(2,4-dihydroxyphenyl)prop-2-en-1-one	Cyclin-A2	CCNA2
MOL004898	(E)-3-[3,4-dihydroxy-5-(3-methylbut-2-enyl)phenyl]-1-(2,4-dihydroxyphenyl)prop-2-en-1-one	Nuclear receptor coactivator 2	NCOA2
MOL004903	liquiritin	Coagulation factor VII	F7
MOL004903	liquiritin	Prostaglandin G/H synthase 2	PTGS2
MOL004903	liquiritin	Vascular endothelial growth factor receptor 2	KDR
MOL004903	liquiritin	Superoxide dismutase [Cu-Zn]	SOD1
MOL004904	licopyranocoumarin	Nitric oxide synthase, inducible	NOS2
MOL004904	licopyranocoumarin	Estrogen receptor	ESR1
MOL004904	licopyranocoumarin	Androgen receptor	AR
MOL004904	licopyranocoumarin	Peroxisome proliferator activated receptor gamma	PPARG
MOL004904	licopyranocoumarin	Prostaglandin G/H synthase 2	PTGS2
MOL004904	licopyranocoumarin	Coagulation factor VII	F7
MOL004904	licopyranocoumarin	Vascular endothelial growth factor receptor 2	KDR
MOL004904	licopyranocoumarin	Acetylcholinesterase	ACHE
MOL004904	licopyranocoumarin	Trypsin-1	PRSS1
MOL004904	licopyranocoumarin	Cyclin-A2	CCNA2
MOL004907	Glyzaglabrin	Nitric oxide synthase, inducible	NOS2
MOL004907	Glyzaglabrin	Prostaglandin G/H synthase 1	PTGS1
MOL004907	Glyzaglabrin	Estrogen receptor	ESR1
MOL004907	Glyzaglabrin	Androgen receptor	AR
MOL004907	Glyzaglabrin	Peroxisome proliferator activated receptor gamma	PPARG
MOL004907	Glyzaglabrin	Prostaglandin G/H synthase 2	PTGS2
MOL004907	Glyzaglabrin	Estrogen receptor beta	ESR2
MOL004907	Glyzaglabrin	Mitogen-activated protein kinase 14	MAPK14
MOL004907	Glyzaglabrin	Glycogen synthase kinase-3 beta	GSK3B
MOL004907	Glyzaglabrin	Serine/threonine-protein kinase Chk1	CHEK1
MOL004907	Glyzaglabrin	Trypsin-1	PRSS1
MOL004907	Glyzaglabrin	Cyclin-A2	CCNA2
MOL004908	Glabridin	Nitric oxide synthase, inducible	NOS2
MOL004908	Glabridin	Muscarinic acetylcholine receptor M1	CHRM1
MOL004908	Glabridin	Estrogen receptor	ESR1
MOL004908	Glabridin	Androgen receptor	AR
MOL004908	Glabridin	Sodium channel protein type 5 subunit alpha	SCN5A
MOL004908	Glabridin	Peroxisome proliferator activated receptor gamma	PPARG
MOL004908	Glabridin	Prostaglandin G/H synthase 2	PTGS2
MOL004908	Glabridin	Retinoic acid receptor RXR-alpha	RXRA
MOL004908	Glabridin	Acetylcholinesterase	ACHE
MOL004908	Glabridin	Alpha-1B adrenergic receptor	ADRA1B
MOL004908	Glabridin	Beta-2 adrenergic receptor	ADRB2
MOL004908	Glabridin	Estrogen receptor beta	ESR2
MOL004908	Glabridin	Mitogen-activated protein kinase 14	MAPK14
MOL004908	Glabridin	Glycogen synthase kinase-3 beta	GSK3B
MOL004908	Glabridin	Serine/threonine-protein kinase Chk1	CHEK1
MOL004908	Glabridin	Retinoic acid receptor RXR-beta	RXRB
MOL004908	Glabridin	Trypsin-1	PRSS1
MOL004908	Glabridin	Cyclin-A2	CCNA2
MOL004908	Glabridin	Nuclear receptor coactivator 2	NCOA2
MOL004908	Glabridin	Nuclear receptor coactivator 1	NCOA1
MOL004910	Glabranin	Nitric oxide synthase, inducible	NOS2
MOL004910	Glabranin	Prostaglandin G/H synthase 1	PTGS1
MOL004910	Glabranin	Estrogen receptor	ESR1
MOL004910	Glabranin	Sodium channel protein type 5 subunit alpha	SCN5A
MOL004910	Glabranin	Prostaglandin G/H synthase 2	PTGS2
MOL004911	Glabrene	Nitric oxide synthase, inducible	NOS2
MOL004911	Glabrene	Prostaglandin G/H synthase 1	PTGS1
MOL004911	Glabrene	Estrogen receptor	ESR1
MOL004911	Glabrene	Androgen receptor	AR
MOL004911	Glabrene	Sodium channel protein type 5 subunit alpha	SCN5A
MOL004911	Glabrene	Peroxisome proliferator activated receptor gamma	PPARG
MOL004911	Glabrene	Prostaglandin G/H synthase 2	PTGS2
MOL004911	Glabrene	Retinoic acid receptor RXR-alpha	RXRA
MOL004911	Glabrene	Beta-2 adrenergic receptor	ADRB2
MOL004911	Glabrene	Estrogen receptor beta	ESR2
MOL004911	Glabrene	Mitogen-activated protein kinase 14	MAPK14
MOL004911	Glabrene	Glycogen synthase kinase-3 beta	GSK3B
MOL004911	Glabrene	Trypsin-1	PRSS1
MOL004911	Glabrene	Nuclear receptor coactivator 2	NCOA2
MOL004912	Glabrone	Nitric oxide synthase, inducible	NOS2
MOL004912	Glabrone	Prostaglandin G/H synthase 1	PTGS1
MOL004912	Glabrone	Estrogen receptor	ESR1
MOL004912	Glabrone	Androgen receptor	AR
MOL004912	Glabrone	Sodium channel protein type 5 subunit alpha	SCN5A
MOL004912	Glabrone	Peroxisome proliferator activated receptor gamma	PPARG
MOL004912	Glabrone	Prostaglandin G/H synthase 2	PTGS2
MOL004912	Glabrone	Retinoic acid receptor RXR-alpha	RXRA
MOL004912	Glabrone	Acetylcholinesterase	ACHE
MOL004912	Glabrone	Estrogen receptor beta	ESR2
MOL004912	Glabrone	Mitogen-activated protein kinase 14	MAPK14
MOL004912	Glabrone	Glycogen synthase kinase-3 beta	GSK3B
MOL004912	Glabrone	Serine/threonine-protein kinase Chk1	CHEK1
MOL004912	Glabrone	Trypsin-1	PRSS1
MOL004912	Glabrone	Cyclin-A2	CCNA2
MOL004913	1,3-dihydroxy-9-methoxy-6-benzofurano[3,2-c]chromenone	Estrogen receptor	ESR1
MOL004913	1,3-dihydroxy-9-methoxy-6-benzofurano[3,2-c]chromenone	Peroxisome proliferator activated receptor gamma	PPARG
MOL004913	1,3-dihydroxy-9-methoxy-6-benzofurano[3,2-c]chromenone	Estrogen receptor beta	ESR2
MOL004913	1,3-dihydroxy-9-methoxy-6-benzofurano[3,2-c]chromenone	Mitogen-activated protein kinase 14	MAPK14
MOL004913	1,3-dihydroxy-9-methoxy-6-benzofurano[3,2-c]chromenone	Glycogen synthase kinase-3 beta	GSK3B
MOL004913	1,3-dihydroxy-9-methoxy-6-benzofurano[3,2-c]chromenone	Serine/threonine-protein kinase Chk1	CHEK1
MOL004913	1,3-dihydroxy-9-methoxy-6-benzofurano[3,2-c]chromenone	Cyclin-A2	CCNA2
MOL004914	1,3-dihydroxy-8,9-dimethoxy-6-benzofurano[3,2-c]chromenone	Estrogen receptor	ESR1
MOL004914	1,3-dihydroxy-8,9-dimethoxy-6-benzofurano[3,2-c]chromenone	Androgen receptor	AR
MOL004914	1,3-dihydroxy-8,9-dimethoxy-6-benzofurano[3,2-c]chromenone	Peroxisome proliferator activated receptor gamma	PPARG
MOL004914	1,3-dihydroxy-8,9-dimethoxy-6-benzofurano[3,2-c]chromenone	Mitogen-activated protein kinase 14	MAPK14
MOL004914	1,3-dihydroxy-8,9-dimethoxy-6-benzofurano[3,2-c]chromenone	Glycogen synthase kinase-3 beta	GSK3B
MOL004914	1,3-dihydroxy-8,9-dimethoxy-6-benzofurano[3,2-c]chromenone	Serine/threonine-protein kinase Chk1	CHEK1
MOL004915	Eurycarpin A	Nitric oxide synthase, inducible	NOS2
MOL004915	Eurycarpin A	Estrogen receptor	ESR1
MOL004915	Eurycarpin A	Androgen receptor	AR
MOL004915	Eurycarpin A	Sodium channel protein type 5 subunit alpha	SCN5A
MOL004915	Eurycarpin A	Peroxisome proliferator activated receptor gamma	PPARG
MOL004915	Eurycarpin A	Prostaglandin G/H synthase 2	PTGS2
MOL004915	Eurycarpin A	Estrogen receptor beta	ESR2
MOL004915	Eurycarpin A	Mitogen-activated protein kinase 14	MAPK14
MOL004915	Eurycarpin A	Glycogen synthase kinase-3 beta	GSK3B
MOL004915	Eurycarpin A	Serine/threonine-protein kinase Chk1	CHEK1
MOL004915	Eurycarpin A	Trypsin-1	PRSS1
MOL004915	Eurycarpin A	Cyclin-A2	CCNA2
MOL004924	(-)-Medicocarpin	Prostaglandin G/H synthase 2	PTGS2
MOL004924	(-)-Medicocarpin	Acetylcholinesterase	ACHE
MOL004935	Sigmoidin-B	Estrogen receptor	ESR1
MOL004935	Sigmoidin-B	Prostaglandin G/H synthase 2	PTGS2
MOL004935	Sigmoidin-B	Vascular endothelial growth factor receptor 2	KDR
MOL004941	(2R)-7-hydroxy-2-(4-hydroxyphenyl)chroman-4-one	Prostaglandin G/H synthase 1	PTGS1
MOL004941	(2R)-7-hydroxy-2-(4-hydroxyphenyl)chroman-4-one	Estrogen receptor	ESR1
MOL004941	(2R)-7-hydroxy-2-(4-hydroxyphenyl)chroman-4-one	Prostaglandin G/H synthase 2	PTGS2
MOL004941	(2R)-7-hydroxy-2-(4-hydroxyphenyl)chroman-4-one	Retinoic acid receptor RXR-alpha	RXRA
MOL004941	(2R)-7-hydroxy-2-(4-hydroxyphenyl)chroman-4-one	Beta-2 adrenergic receptor	ADRB2
MOL004941	(2R)-7-hydroxy-2-(4-hydroxyphenyl)chroman-4-one	Amine oxidase [flavin-containing] B	MAOB
MOL004941	(2R)-7-hydroxy-2-(4-hydroxyphenyl)chroman-4-one	cAMP-dependent protein kinase inhibitor alpha	PKIA
MOL004941	(2R)-7-hydroxy-2-(4-hydroxyphenyl)chroman-4-one	Gamma-aminobutyric acid receptor subunit alpha-1	GABRA1
MOL004941	(2R)-7-hydroxy-2-(4-hydroxyphenyl)chroman-4-one	Sodium-dependent serotonin transporter	SLC6A4
MOL004945	(2S)-7-hydroxy-2-(4-hydroxyphenyl)-8-(3-methylbut-2-enyl)chroman-4-one	Nitric oxide synthase, inducible	NOS2
MOL004945	(2S)-7-hydroxy-2-(4-hydroxyphenyl)-8-(3-methylbut-2-enyl)chroman-4-one	Prostaglandin G/H synthase 1	PTGS1
MOL004945	(2S)-7-hydroxy-2-(4-hydroxyphenyl)-8-(3-methylbut-2-enyl)chroman-4-one	Estrogen receptor	ESR1
MOL004945	(2S)-7-hydroxy-2-(4-hydroxyphenyl)-8-(3-methylbut-2-enyl)chroman-4-one	Sodium channel protein type 5 subunit alpha	SCN5A
MOL004945	(2S)-7-hydroxy-2-(4-hydroxyphenyl)-8-(3-methylbut-2-enyl)chroman-4-one	Prostaglandin G/H synthase 2	PTGS2
MOL004945	(2S)-7-hydroxy-2-(4-hydroxyphenyl)-8-(3-methylbut-2-enyl)chroman-4-one	Alpha-1B adrenergic receptor	ADRA1B
MOL004945	(2S)-7-hydroxy-2-(4-hydroxyphenyl)-8-(3-methylbut-2-enyl)chroman-4-one	Beta-2 adrenergic receptor	ADRB2
MOL004945	(2S)-7-hydroxy-2-(4-hydroxyphenyl)-8-(3-methylbut-2-enyl)chroman-4-one	Estrogen receptor beta	ESR2
MOL004948	Isoglycyrol	Nitric oxide synthase, inducible	NOS2
MOL004948	Isoglycyrol	Estrogen receptor	ESR1
MOL004948	Isoglycyrol	Androgen receptor	AR
MOL004948	Isoglycyrol	Prostaglandin G/H synthase 2	PTGS2
MOL004948	Isoglycyrol	Glycogen synthase kinase-3 beta	GSK3B
MOL004949	Isolicoflavonol	Nitric oxide synthase, inducible	NOS2
MOL004949	Isolicoflavonol	Estrogen receptor	ESR1
MOL004949	Isolicoflavonol	Androgen receptor	AR
MOL004949	Isolicoflavonol	Peroxisome proliferator activated receptor gamma	PPARG
MOL004949	Isolicoflavonol	Prostaglandin G/H synthase 2	PTGS2
MOL004949	Isolicoflavonol	Glycogen synthase kinase-3 beta	GSK3B
MOL004949	Isolicoflavonol	Trypsin-1	PRSS1
MOL004949	Isolicoflavonol	Cyclin-A2	CCNA2
MOL004949	Isolicoflavonol	Nuclear receptor coactivator 2	NCOA2
MOL004957	HMO	Nitric oxide synthase, inducible	NOS2
MOL004957	HMO	Prostaglandin G/H synthase 1	PTGS1
MOL004957	HMO	Muscarinic acetylcholine receptor M1	CHRM1
MOL004957	HMO	Estrogen receptor	ESR1
MOL004957	HMO	Androgen receptor	AR
MOL004957	HMO	Sodium channel protein type 5 subunit alpha	SCN5A
MOL004957	HMO	Peroxisome proliferator activated receptor gamma	PPARG
MOL004957	HMO	Prostaglandin G/H synthase 2	PTGS2
MOL004957	HMO	Retinoic acid receptor RXR-alpha	RXRA
MOL004957	HMO	Sodium-dependent dopamine transporter	SLC6A3
MOL004957	HMO	Beta-2 adrenergic receptor	ADRB2
MOL004957	HMO	Sodium-dependent serotonin transporter	SLC6A4
MOL004957	HMO	Estrogen receptor beta	ESR2
MOL004957	HMO	Mitogen-activated protein kinase 14	MAPK14
MOL004957	HMO	Glycogen synthase kinase-3 beta	GSK3B
MOL004957	HMO	Amine oxidase [flavin-containing] B	MAOB
MOL004957	HMO	Serine/threonine-protein kinase Chk1	CHEK1
MOL004957	HMO	Trypsin-1	PRSS1
MOL004957	HMO	Cyclin-A2	CCNA2
MOL004957	HMO	cAMP-dependent protein kinase inhibitor alpha	PKIA
MOL004959	1-Methoxyphaseollidin	Nitric oxide synthase, inducible	NOS2
MOL004959	1-Methoxyphaseollidin	Prostaglandin G/H synthase 1	PTGS1
MOL004959	1-Methoxyphaseollidin	Potassium voltage-gated channel subfamily H member 2	KCNH2
MOL004959	1-Methoxyphaseollidin	Estrogen receptor	ESR1
MOL004959	1-Methoxyphaseollidin	Androgen receptor	AR
MOL004959	1-Methoxyphaseollidin	Sodium channel protein type 5 subunit alpha	SCN5A
MOL004959	1-Methoxyphaseollidin	Peroxisome proliferator activated receptor gamma	PPARG
MOL004959	1-Methoxyphaseollidin	Prostaglandin G/H synthase 2	PTGS2
MOL004959	1-Methoxyphaseollidin	Vascular endothelial growth factor receptor 2	KDR
MOL004959	1-Methoxyphaseollidin	Retinoic acid receptor RXR-alpha	RXRA
MOL004959	1-Methoxyphaseollidin	Alpha-1B adrenergic receptor	ADRA1B
MOL004959	1-Methoxyphaseollidin	Beta-2 adrenergic receptor	ADRB2
MOL004959	1-Methoxyphaseollidin	Alpha-1D adrenergic receptor	ADRA1D
MOL004959	1-Methoxyphaseollidin	Estrogen receptor beta	ESR2
MOL004959	1-Methoxyphaseollidin	Mitogen-activated protein kinase 14	MAPK14
MOL004959	1-Methoxyphaseollidin	Glycogen synthase kinase-3 beta	GSK3B
MOL004959	1-Methoxyphaseollidin	Trypsin-1	PRSS1
MOL004959	1-Methoxyphaseollidin	Cyclin-A2	CCNA2
MOL004959	1-Methoxyphaseollidin	Nuclear receptor coactivator 2	NCOA2
MOL004959	1-Methoxyphaseollidin	Nuclear receptor coactivator 1	NCOA1
MOL004961	Quercetin der.	Nitric oxide synthase, inducible	NOS2
MOL004961	Quercetin der.	Prostaglandin G/H synthase 1	PTGS1
MOL004961	Quercetin der.	Estrogen receptor	ESR1
MOL004961	Quercetin der.	Androgen receptor	AR
MOL004961	Quercetin der.	Sodium channel protein type 5 subunit alpha	SCN5A
MOL004961	Quercetin der.	Peroxisome proliferator activated receptor gamma	PPARG
MOL004961	Quercetin der.	Prostaglandin G/H synthase 2	PTGS2
MOL004961	Quercetin der.	Estrogen receptor beta	ESR2
MOL004961	Quercetin der.	Mitogen-activated protein kinase 14	MAPK14
MOL004961	Quercetin der.	Glycogen synthase kinase-3 beta	GSK3B
MOL004961	Quercetin der.	Trypsin-1	PRSS1
MOL004961	Quercetin der.	Nuclear receptor coactivator 2	NCOA2
MOL004966	3'-Hydroxy-4'-O-Methylglabridin	Nitric oxide synthase, inducible	NOS2
MOL004966	3'-Hydroxy-4'-O-Methylglabridin	Prostaglandin G/H synthase 1	PTGS1
MOL004966	3'-Hydroxy-4'-O-Methylglabridin	Potassium voltage-gated channel subfamily H member 2	KCNH2
MOL004966	3'-Hydroxy-4'-O-Methylglabridin	Estrogen receptor	ESR1
MOL004966	3'-Hydroxy-4'-O-Methylglabridin	Androgen receptor	AR
MOL004966	3'-Hydroxy-4'-O-Methylglabridin	Sodium channel protein type 5 subunit alpha	SCN5A
MOL004966	3'-Hydroxy-4'-O-Methylglabridin	Peroxisome proliferator activated receptor gamma	PPARG
MOL004966	3'-Hydroxy-4'-O-Methylglabridin	Prostaglandin G/H synthase 2	PTGS2
MOL004966	3'-Hydroxy-4'-O-Methylglabridin	Coagulation factor VII	F7
MOL004966	3'-Hydroxy-4'-O-Methylglabridin	Vascular endothelial growth factor receptor 2	KDR
MOL004966	3'-Hydroxy-4'-O-Methylglabridin	Alpha-1B adrenergic receptor	ADRA1B
MOL004966	3'-Hydroxy-4'-O-Methylglabridin	Beta-2 adrenergic receptor	ADRB2
MOL004966	3'-Hydroxy-4'-O-Methylglabridin	Estrogen receptor beta	ESR2
MOL004966	3'-Hydroxy-4'-O-Methylglabridin	Mitogen-activated protein kinase 14	MAPK14
MOL004966	3'-Hydroxy-4'-O-Methylglabridin	Glycogen synthase kinase-3 beta	GSK3B
MOL004966	3'-Hydroxy-4'-O-Methylglabridin	Serine/threonine-protein kinase Chk1	CHEK1
MOL004966	3'-Hydroxy-4'-O-Methylglabridin	Trypsin-1	PRSS1
MOL004966	3'-Hydroxy-4'-O-Methylglabridin	Cyclin-A2	CCNA2
MOL004966	3'-Hydroxy-4'-O-Methylglabridin	Nuclear receptor coactivator 2	NCOA2
MOL004966	3'-Hydroxy-4'-O-Methylglabridin	Nuclear receptor coactivator 1	NCOA1
MOL004974	3'-Methoxyglabridin	Nitric oxide synthase, inducible	NOS2
MOL004974	3'-Methoxyglabridin	Prostaglandin G/H synthase 1	PTGS1
MOL004974	3'-Methoxyglabridin	Potassium voltage-gated channel subfamily H member 2	KCNH2
MOL004974	3'-Methoxyglabridin	Estrogen receptor	ESR1
MOL004974	3'-Methoxyglabridin	Androgen receptor	AR
MOL004974	3'-Methoxyglabridin	Sodium channel protein type 5 subunit alpha	SCN5A
MOL004974	3'-Methoxyglabridin	Peroxisome proliferator activated receptor gamma	PPARG
MOL004974	3'-Methoxyglabridin	Prostaglandin G/H synthase 2	PTGS2
MOL004974	3'-Methoxyglabridin	Coagulation factor VII	F7
MOL004974	3'-Methoxyglabridin	Retinoic acid receptor RXR-alpha	RXRA
MOL004974	3'-Methoxyglabridin	Acetylcholinesterase	ACHE
MOL004974	3'-Methoxyglabridin	Alpha-1B adrenergic receptor	ADRA1B
MOL004974	3'-Methoxyglabridin	Beta-2 adrenergic receptor	ADRB2
MOL004974	3'-Methoxyglabridin	Estrogen receptor beta	ESR2
MOL004974	3'-Methoxyglabridin	Mitogen-activated protein kinase 14	MAPK14
MOL004974	3'-Methoxyglabridin	Glycogen synthase kinase-3 beta	GSK3B
MOL004974	3'-Methoxyglabridin	Serine/threonine-protein kinase Chk1	CHEK1
MOL004974	3'-Methoxyglabridin	Trypsin-1	PRSS1
MOL004974	3'-Methoxyglabridin	Cyclin-A2	CCNA2
MOL004974	3'-Methoxyglabridin	Nuclear receptor coactivator 2	NCOA2
MOL004974	3'-Methoxyglabridin	Nuclear receptor coactivator 1	NCOA1
MOL004978	2-[(3R)-8,8-dimethyl-3,4-dihydro-2H-pyrano[6,5-f]chromen-3-yl]-5-methoxyphenol	Nitric oxide synthase, inducible	NOS2
MOL004978	2-[(3R)-8,8-dimethyl-3,4-dihydro-2H-pyrano[6,5-f]chromen-3-yl]-5-methoxyphenol	Prostaglandin G/H synthase 1	PTGS1
MOL004978	2-[(3R)-8,8-dimethyl-3,4-dihydro-2H-pyrano[6,5-f]chromen-3-yl]-5-methoxyphenol	Muscarinic acetylcholine receptor M3	CHRM3
MOL004978	2-[(3R)-8,8-dimethyl-3,4-dihydro-2H-pyrano[6,5-f]chromen-3-yl]-5-methoxyphenol	Potassium voltage-gated channel subfamily H member 2	KCNH2
MOL004978	2-[(3R)-8,8-dimethyl-3,4-dihydro-2H-pyrano[6,5-f]chromen-3-yl]-5-methoxyphenol	Muscarinic acetylcholine receptor M1	CHRM1
MOL004978	2-[(3R)-8,8-dimethyl-3,4-dihydro-2H-pyrano[6,5-f]chromen-3-yl]-5-methoxyphenol	Estrogen receptor	ESR1
MOL004978	2-[(3R)-8,8-dimethyl-3,4-dihydro-2H-pyrano[6,5-f]chromen-3-yl]-5-methoxyphenol	Androgen receptor	AR
MOL004978	2-[(3R)-8,8-dimethyl-3,4-dihydro-2H-pyrano[6,5-f]chromen-3-yl]-5-methoxyphenol	Sodium channel protein type 5 subunit alpha	SCN5A
MOL004978	2-[(3R)-8,8-dimethyl-3,4-dihydro-2H-pyrano[6,5-f]chromen-3-yl]-5-methoxyphenol	Peroxisome proliferator activated receptor gamma	PPARG
MOL004978	2-[(3R)-8,8-dimethyl-3,4-dihydro-2H-pyrano[6,5-f]chromen-3-yl]-5-methoxyphenol	Prostaglandin G/H synthase 2	PTGS2
MOL004978	2-[(3R)-8,8-dimethyl-3,4-dihydro-2H-pyrano[6,5-f]chromen-3-yl]-5-methoxyphenol	Retinoic acid receptor RXR-alpha	RXRA
MOL004978	2-[(3R)-8,8-dimethyl-3,4-dihydro-2H-pyrano[6,5-f]chromen-3-yl]-5-methoxyphenol	Acetylcholinesterase	ACHE
MOL004978	2-[(3R)-8,8-dimethyl-3,4-dihydro-2H-pyrano[6,5-f]chromen-3-yl]-5-methoxyphenol	Alpha-1B adrenergic receptor	ADRA1B
MOL004978	2-[(3R)-8,8-dimethyl-3,4-dihydro-2H-pyrano[6,5-f]chromen-3-yl]-5-methoxyphenol	Sodium-dependent dopamine transporter	SLC6A3
MOL004978	2-[(3R)-8,8-dimethyl-3,4-dihydro-2H-pyrano[6,5-f]chromen-3-yl]-5-methoxyphenol	Beta-2 adrenergic receptor	ADRB2
MOL004978	2-[(3R)-8,8-dimethyl-3,4-dihydro-2H-pyrano[6,5-f]chromen-3-yl]-5-methoxyphenol	Estrogen receptor beta	ESR2
MOL004978	2-[(3R)-8,8-dimethyl-3,4-dihydro-2H-pyrano[6,5-f]chromen-3-yl]-5-methoxyphenol	Mitogen-activated protein kinase 14	MAPK14
MOL004978	2-[(3R)-8,8-dimethyl-3,4-dihydro-2H-pyrano[6,5-f]chromen-3-yl]-5-methoxyphenol	Glycogen synthase kinase-3 beta	GSK3B
MOL004978	2-[(3R)-8,8-dimethyl-3,4-dihydro-2H-pyrano[6,5-f]chromen-3-yl]-5-methoxyphenol	Serine/threonine-protein kinase Chk1	CHEK1
MOL004978	2-[(3R)-8,8-dimethyl-3,4-dihydro-2H-pyrano[6,5-f]chromen-3-yl]-5-methoxyphenol	Retinoic acid receptor RXR-beta	RXRB
MOL004978	2-[(3R)-8,8-dimethyl-3,4-dihydro-2H-pyrano[6,5-f]chromen-3-yl]-5-methoxyphenol	Trypsin-1	PRSS1
MOL004978	2-[(3R)-8,8-dimethyl-3,4-dihydro-2H-pyrano[6,5-f]chromen-3-yl]-5-methoxyphenol	Cyclin-A2	CCNA2
MOL004978	2-[(3R)-8,8-dimethyl-3,4-dihydro-2H-pyrano[6,5-f]chromen-3-yl]-5-methoxyphenol	Nuclear receptor coactivator 2	NCOA2
MOL004978	2-[(3R)-8,8-dimethyl-3,4-dihydro-2H-pyrano[6,5-f]chromen-3-yl]-5-methoxyphenol	Nuclear receptor coactivator 1	NCOA1
MOL004980	Inflacoumarin A	Estrogen receptor	ESR1
MOL004980	Inflacoumarin A	Androgen receptor	AR
MOL004980	Inflacoumarin A	Peroxisome proliferator activated receptor gamma	PPARG
MOL004980	Inflacoumarin A	Prostaglandin G/H synthase 2	PTGS2
MOL004980	Inflacoumarin A	Beta-2 adrenergic receptor	ADRB2
MOL004980	Inflacoumarin A	Trypsin-1	PRSS1
MOL004980	Inflacoumarin A	Nuclear receptor coactivator 2	NCOA2
MOL004980	Inflacoumarin A	Prostaglandin G/H synthase 1	PTGS1
MOL004980	Inflacoumarin A	Sodium channel protein type 5 subunit alpha	SCN5A
MOL004985	icos-5-enoic acid	Nuclear receptor coactivator 2	NCOA2
MOL004988	Kanzonol F	Estrogen receptor	ESR1
MOL004988	Kanzonol F	Androgen receptor	AR
MOL004988	Kanzonol F	Prostaglandin G/H synthase 2	PTGS2
MOL004988	Kanzonol F	Estrogen receptor beta	ESR2
MOL004988	Kanzonol F	Nuclear receptor coactivator 2	NCOA2
MOL004989	6-prenylated eriodictyol	Nitric oxide synthase, inducible	NOS2
MOL004989	6-prenylated eriodictyol	Estrogen receptor	ESR1
MOL004989	6-prenylated eriodictyol	Sodium channel protein type 5 subunit alpha	SCN5A
MOL004989	6-prenylated eriodictyol	Prostaglandin G/H synthase 2	PTGS2
MOL004989	6-prenylated eriodictyol	Coagulation factor VII	F7
MOL004990	7,2',4'-trihydroxy－5-methoxy-3－arylcoumarin	Nitric oxide synthase, inducible	NOS2
MOL004990	7,2',4'-trihydroxy－5-methoxy-3－arylcoumarin	Prostaglandin G/H synthase 1	PTGS1
MOL004990	7,2',4'-trihydroxy－5-methoxy-3－arylcoumarin	Estrogen receptor	ESR1
MOL004990	7,2',4'-trihydroxy－5-methoxy-3－arylcoumarin	Androgen receptor	AR
MOL004990	7,2',4'-trihydroxy－5-methoxy-3－arylcoumarin	Peroxisome proliferator activated receptor gamma	PPARG
MOL004990	7,2',4'-trihydroxy－5-methoxy-3－arylcoumarin	Prostaglandin G/H synthase 2	PTGS2
MOL004990	7,2',4'-trihydroxy－5-methoxy-3－arylcoumarin	Estrogen receptor beta	ESR2
MOL004990	7,2',4'-trihydroxy－5-methoxy-3－arylcoumarin	Mitogen-activated protein kinase 14	MAPK14
MOL004990	7,2',4'-trihydroxy－5-methoxy-3－arylcoumarin	Glycogen synthase kinase-3 beta	GSK3B
MOL004990	7,2',4'-trihydroxy－5-methoxy-3－arylcoumarin	Serine/threonine-protein kinase Chk1	CHEK1
MOL004991	7-Acetoxy-2-methylisoflavone	Nitric oxide synthase, inducible	NOS2
MOL004991	7-Acetoxy-2-methylisoflavone	Prostaglandin G/H synthase 1	PTGS1
MOL004991	7-Acetoxy-2-methylisoflavone	Estrogen receptor	ESR1
MOL004991	7-Acetoxy-2-methylisoflavone	Androgen receptor	AR
MOL004991	7-Acetoxy-2-methylisoflavone	Sodium channel protein type 5 subunit alpha	SCN5A
MOL004991	7-Acetoxy-2-methylisoflavone	Peroxisome proliferator activated receptor gamma	PPARG
MOL004991	7-Acetoxy-2-methylisoflavone	Prostaglandin G/H synthase 2	PTGS2
MOL004991	7-Acetoxy-2-methylisoflavone	Retinoic acid receptor RXR-alpha	RXRA
MOL004991	7-Acetoxy-2-methylisoflavone	Acetylcholinesterase	ACHE
MOL004991	7-Acetoxy-2-methylisoflavone	Alpha-1B adrenergic receptor	ADRA1B
MOL004991	7-Acetoxy-2-methylisoflavone	Beta-2 adrenergic receptor	ADRB2
MOL004991	7-Acetoxy-2-methylisoflavone	Alpha-1D adrenergic receptor	ADRA1D
MOL004991	7-Acetoxy-2-methylisoflavone	Gamma-aminobutyric acid receptor subunit alpha-1	GABRA1
MOL004991	7-Acetoxy-2-methylisoflavone	Mitogen-activated protein kinase 14	MAPK14
MOL004991	7-Acetoxy-2-methylisoflavone	Glycogen synthase kinase-3 beta	GSK3B
MOL004991	7-Acetoxy-2-methylisoflavone	Serine/threonine-protein kinase Chk1	CHEK1
MOL004991	7-Acetoxy-2-methylisoflavone	Trypsin-1	PRSS1
MOL004991	7-Acetoxy-2-methylisoflavone	Nuclear receptor coactivator 2	NCOA2
MOL004993	8-prenylated eriodictyol	Estrogen receptor	ESR1
MOL004993	8-prenylated eriodictyol	Sodium channel protein type 5 subunit alpha	SCN5A
MOL004993	8-prenylated eriodictyol	Prostaglandin G/H synthase 2	PTGS2
MOL004993	8-prenylated eriodictyol	Coagulation factor VII	F7
MOL004993	8-prenylated eriodictyol	Nuclear receptor coactivator 1	NCOA1
MOL004996	gadelaidic acid	Nuclear receptor coactivator 2	NCOA2
MOL005000	Gancaonin G	Nitric oxide synthase, inducible	NOS2
MOL005000	Gancaonin G	Estrogen receptor	ESR1
MOL005000	Gancaonin G	Androgen receptor	AR
MOL005000	Gancaonin G	Peroxisome proliferator activated receptor gamma	PPARG
MOL005000	Gancaonin G	Prostaglandin G/H synthase 2	PTGS2
MOL005000	Gancaonin G	Estrogen receptor beta	ESR2
MOL005000	Gancaonin G	Mitogen-activated protein kinase 14	MAPK14
MOL005000	Gancaonin G	Glycogen synthase kinase-3 beta	GSK3B
MOL005000	Gancaonin G	Serine/threonine-protein kinase Chk1	CHEK1
MOL005000	Gancaonin G	Trypsin-1	PRSS1
MOL005000	Gancaonin G	Cyclin-A2	CCNA2
MOL005000	Gancaonin G	Nuclear receptor coactivator 2	NCOA2
MOL005001	Gancaonin H	Estrogen receptor	ESR1
MOL005001	Gancaonin H	Androgen receptor	AR
MOL005001	Gancaonin H	Prostaglandin G/H synthase 2	PTGS2
MOL005001	Gancaonin H	Vascular endothelial growth factor receptor 2	KDR
MOL005001	Gancaonin H	Trypsin-1	PRSS1
MOL005001	Gancaonin H	Cyclin-A2	CCNA2
MOL005001	Gancaonin H	Nuclear receptor coactivator 2	NCOA2
MOL005003	Licoagrocarpin	Nitric oxide synthase, inducible	NOS2
MOL005003	Licoagrocarpin	Prostaglandin G/H synthase 1	PTGS1
MOL005003	Licoagrocarpin	Muscarinic acetylcholine receptor M3	CHRM3
MOL005003	Licoagrocarpin	Potassium voltage-gated channel subfamily H member 2	KCNH2
MOL005003	Licoagrocarpin	Muscarinic acetylcholine receptor M1	CHRM1
MOL005003	Licoagrocarpin	Estrogen receptor	ESR1
MOL005003	Licoagrocarpin	Androgen receptor	AR
MOL005003	Licoagrocarpin	Sodium channel protein type 5 subunit alpha	SCN5A
MOL005003	Licoagrocarpin	Peroxisome proliferator activated receptor gamma	PPARG
MOL005003	Licoagrocarpin	Muscarinic acetylcholine receptor M5	CHRM5
MOL005003	Licoagrocarpin	Prostaglandin G/H synthase 2	PTGS2
MOL005003	Licoagrocarpin	Retinoic acid receptor RXR-alpha	RXRA
MOL005003	Licoagrocarpin	Acetylcholinesterase	ACHE
MOL005003	Licoagrocarpin	Alpha-1B adrenergic receptor	ADRA1B
MOL005003	Licoagrocarpin	Beta-2 adrenergic receptor	ADRB2
MOL005003	Licoagrocarpin	Estrogen receptor beta	ESR2
MOL005003	Licoagrocarpin	Mitogen-activated protein kinase 14	MAPK14
MOL005003	Licoagrocarpin	Glycogen synthase kinase-3 beta	GSK3B
MOL005003	Licoagrocarpin	Retinoic acid receptor RXR-beta	RXRB
MOL005003	Licoagrocarpin	Trypsin-1	PRSS1
MOL005003	Licoagrocarpin	Cyclin-A2	CCNA2
MOL005003	Licoagrocarpin	Nuclear receptor coactivator 2	NCOA2
MOL005007	Glyasperins M	Nitric oxide synthase, inducible	NOS2
MOL005007	Glyasperins M	Prostaglandin G/H synthase 1	PTGS1
MOL005007	Glyasperins M	Potassium voltage-gated channel subfamily H member 2	KCNH2
MOL005007	Glyasperins M	Estrogen receptor	ESR1
MOL005007	Glyasperins M	Androgen receptor	AR
MOL005007	Glyasperins M	Sodium channel protein type 5 subunit alpha	SCN5A
MOL005007	Glyasperins M	Peroxisome proliferator activated receptor gamma	PPARG
MOL005007	Glyasperins M	Prostaglandin G/H synthase 2	PTGS2
MOL005007	Glyasperins M	Coagulation factor VII	F7
MOL005007	Glyasperins M	Vascular endothelial growth factor receptor 2	KDR
MOL005007	Glyasperins M	Acetylcholinesterase	ACHE
MOL005007	Glyasperins M	Estrogen receptor beta	ESR2
MOL005007	Glyasperins M	Glycogen synthase kinase-3 beta	GSK3B
MOL005007	Glyasperins M	Trypsin-1	PRSS1
MOL005007	Glyasperins M	Cyclin-A2	CCNA2
MOL005007	Glyasperins M	Nuclear receptor coactivator 2	NCOA2
MOL005007	Glyasperins M	Nuclear receptor coactivator 1	NCOA1
MOL005008	Glycyrrhiza flavonol A	Nitric oxide synthase, inducible	NOS2
MOL005008	Glycyrrhiza flavonol A	Estrogen receptor	ESR1
MOL005008	Glycyrrhiza flavonol A	Androgen receptor	AR
MOL005008	Glycyrrhiza flavonol A	Prostaglandin G/H synthase 2	PTGS2
MOL005008	Glycyrrhiza flavonol A	Coagulation factor VII	F7
MOL005008	Glycyrrhiza flavonol A	Acetylcholinesterase	ACHE
MOL005008	Glycyrrhiza flavonol A	Estrogen receptor beta	ESR2
MOL005008	Glycyrrhiza flavonol A	Glycogen synthase kinase-3 beta	GSK3B
MOL005008	Glycyrrhiza flavonol A	Trypsin-1	PRSS1
MOL005008	Glycyrrhiza flavonol A	Cyclin-A2	CCNA2
MOL005012	Licoagroisoflavone	Nitric oxide synthase, inducible	NOS2
MOL005012	Licoagroisoflavone	Estrogen receptor	ESR1
MOL005012	Licoagroisoflavone	Androgen receptor	AR
MOL005012	Licoagroisoflavone	Sodium channel protein type 5 subunit alpha	SCN5A
MOL005012	Licoagroisoflavone	Peroxisome proliferator activated receptor gamma	PPARG
MOL005012	Licoagroisoflavone	Prostaglandin G/H synthase 2	PTGS2
MOL005012	Licoagroisoflavone	Estrogen receptor beta	ESR2
MOL005012	Licoagroisoflavone	Mitogen-activated protein kinase 14	MAPK14
MOL005012	Licoagroisoflavone	Glycogen synthase kinase-3 beta	GSK3B
MOL005012	Licoagroisoflavone	Serine/threonine-protein kinase Chk1	CHEK1
MOL005012	Licoagroisoflavone	Trypsin-1	PRSS1
MOL005012	Licoagroisoflavone	Cyclin-A2	CCNA2
MOL005016	Odoratin	Nitric oxide synthase, inducible	NOS2
MOL005016	Odoratin	Prostaglandin G/H synthase 1	PTGS1
MOL005016	Odoratin	Estrogen receptor	ESR1
MOL005016	Odoratin	Androgen receptor	AR
MOL005016	Odoratin	Sodium channel protein type 5 subunit alpha	SCN5A
MOL005016	Odoratin	Peroxisome proliferator activated receptor gamma	PPARG
MOL005016	Odoratin	Prostaglandin G/H synthase 2	PTGS2
MOL005016	Odoratin	Retinoic acid receptor RXR-alpha	RXRA
MOL005016	Odoratin	Estrogen receptor beta	ESR2
MOL005016	Odoratin	Mitogen-activated protein kinase 14	MAPK14
MOL005016	Odoratin	Glycogen synthase kinase-3 beta	GSK3B
MOL005016	Odoratin	Serine/threonine-protein kinase Chk1	CHEK1
MOL005016	Odoratin	Trypsin-1	PRSS1
MOL005016	Odoratin	Cyclin-A2	CCNA2
MOL005016	Odoratin	Nuclear receptor coactivator 2	NCOA2
MOL005017	Phaseol	Estrogen receptor	ESR1
MOL005017	Phaseol	Androgen receptor	AR
MOL005017	Phaseol	Peroxisome proliferator activated receptor gamma	PPARG
MOL005017	Phaseol	Prostaglandin G/H synthase 2	PTGS2
MOL005017	Phaseol	Vascular endothelial growth factor receptor 2	KDR
MOL005017	Phaseol	Mitogen-activated protein kinase 14	MAPK14
MOL005017	Phaseol	Glycogen synthase kinase-3 beta	GSK3B
MOL005017	Phaseol	Serine/threonine-protein kinase Chk1	CHEK1
MOL005017	Phaseol	Cyclin-A2	CCNA2
MOL005018	Xambioona	Nitric oxide synthase, inducible	NOS2
MOL005018	Xambioona	Estrogen receptor	ESR1
MOL005018	Xambioona	Prostaglandin G/H synthase 2	PTGS2
MOL005018	Xambioona	Estrogen receptor beta	ESR2
MOL005018	Xambioona	Nuclear receptor coactivator 2	NCOA2
MOL005020	dehydroglyasperins C	Nitric oxide synthase, inducible	NOS2
MOL005020	dehydroglyasperins C	Estrogen receptor	ESR1
MOL005020	dehydroglyasperins C	Androgen receptor	AR
MOL005020	dehydroglyasperins C	Sodium channel protein type 5 subunit alpha	SCN5A
MOL005020	dehydroglyasperins C	Peroxisome proliferator activated receptor gamma	PPARG
MOL005020	dehydroglyasperins C	Prostaglandin G/H synthase 2	PTGS2
MOL005020	dehydroglyasperins C	Beta-2 adrenergic receptor	ADRB2
MOL005020	dehydroglyasperins C	Estrogen receptor beta	ESR2
MOL005020	dehydroglyasperins C	Mitogen-activated protein kinase 14	MAPK14
MOL005020	dehydroglyasperins C	Serine/threonine-protein kinase Chk1	CHEK1
MOL005020	dehydroglyasperins C	Trypsin-1	PRSS1
MOL005020	dehydroglyasperins C	Cyclin-A2	CCNA2
MOL005020	dehydroglyasperins C	Nuclear receptor coactivator 2	NCOA2
MOL000492	(+)-catechin	Prostaglandin G/H synthase 1	PTGS1
MOL000492	(+)-catechin	Estrogen receptor	ESR1
MOL000492	(+)-catechin	Prostaglandin G/H synthase 2	PTGS2
MOL000492	(+)-catechin	Nuclear receptor coactivator 2	NCOA2
MOL000492	(+)-catechin	Retinoic acid receptor RXR-alpha	RXRA
MOL000492	(+)-catechin	Catalase	CAT
MOL000492	(+)-catechin	Hyaluronan synthase 2	HAS2
MOL001918	paeoniflorgenone	Gamma-aminobutyric acid receptor subunit alpha-1	GABRA1
MOL001919	(3S,5R,8R,9R,10S,14S)-3,17-dihydroxy-4,4,8,10,14-pentamethyl-2,3,5,6,7,9-hexahydro-1H-cyclopenta[a]phenanthrene-15,16-dione	Progesterone receptor	PGR
MOL001919	(3S,5R,8R,9R,10S,14S)-3,17-dihydroxy-4,4,8,10,14-pentamethyl-2,3,5,6,7,9-hexahydro-1H-cyclopenta[a]phenanthrene-15,16-dione	Mineralocorticoid receptor	NR3C2
MOL001924	paeoniflorin	Tumor necrosis factor	TNFSF15
MOL001924	paeoniflorin	Interleukin-6	IL6
MOL001924	paeoniflorin	Monocyte differentiation antigen CD14	CD14
MOL001924	paeoniflorin	Lipopolysaccharide-binding protein	LBP

## Sheet: NP
SNX8
RORA
ZSCAN20
SCN9A
SCN11A
NTRK1
SCN1A-AS1
SCN10A
NGF
TRPA1
PTGS2
OPRM1
TRPV1
COMT
IL6
TNF
IL10
MPZ
IL1B
BDNF
CALCA
SCN4A
KNG1
P2RX3
TAC1
GCH1
CNR1
TACR1
TRPV4
HFE
CCK
OPRK1
CRP
SLC6A4
TNFRSF1A
CCL2
TTR
MEFV
IL1RN
PNOC
CXCL8
CYP2D6
CACNA1B
USH2A
POMC
PDYN
PTGS1
HLA-B
TLR4
P2RX7
HMBS
ESR1
SCN1A
ALB
COL2A1
SCN5A
GDNF
PMP22
MB
ASIC3
HLA-DRB1
FOS
MYH7
TRPM8
PRDM12
IFNG
GBA
ADRB2
ACE
CPOX
MAPK1
NPY
SCN8A
CACNA1A
RET
GRIN2B
SST
OPRD1
P2RX4
JAK2
FAAH
HLA-DQB1
PIK3CA
MIR155
RYR1
IL2
CLCN1
KRAS
MIF
MIR21
SCN2A
VEGFA
SCN1B
INS
SQSTM1
GJB1
LOC110806262
VCP
HSPB1
SPTLC1
HTR3A
GLA
F2
F5
NF1
MIR146A
GAL
ATPSCKMT
ACTG2
HTR1A
CNR2
GDAP1
ACTA1
PRKN
NOD2
IGF1
PSAP
NAGLU
WNK1
KIT
ELP1
NOS2
MFN2
SCN3A
CAPN3
PPOX
SOD1
GRIN2A
TH
POLG
OPRL1
SCN4B
AKT1
APOA1
SCN2B
SRC
PRKCG
APP
SLC6A2
KCNA2
LEP
PPARG
SCN3B
PENK
MMP9
KIF1B
EGF
AKR1B1
BRAF
THBS4
KLK3
SMARCB1
CFTR
TNFRSF11A
TYMP
NGFR
CACNA1H
NEFL
CTLA4
IL17A
TNFRSF11B
FAS
BGLAP
MAOA
LMNA
ADORA1
LOC106627981
CSF2
IGHMBP2
PDGFB
KCNS1
CYP3A4
RETREG1
VDR
CSF3
ACHE
GABBR1
BDKRB1
MYLK
DRD2
TLR2
KIF1A
NTS
FBN1
PRX
MET
CNTNAP1
KCNK4
GHRL
IL13
MIR132
MMP1
SMAD4
F2R
MGLL
ACTA2
GNAS
IL1RAPL2
NPPB
NOS1
VWF
MAPK8
B2M
GARS1
PIK3C2A
DBH
HSPB8
CHAT
MAPK14
ACTC1
SPG7
ASAH1
EBF3
P2RY12
MC1R
APOE
IL4
ACTB
IFNA1
NPFF
ARSA
GRIN1
DYNC1H1
CX3CR1
TRPV3
TNFRSF1B
SCN7A
TERT
CXCR4
SDHD
NTRK2
MTHFR
CACNA2D1
PNPLA6
SLC6A3
MMP2
SMN1
FGA
CLCN6
IL2RA
NF2
ADRA1A
IL23R
MT-TK
REST
MYBPC3
MTOR
HNRNPA1
HLA-DQA1
MC2R
MYH11
SEPTIN9
PRKAR1A
SELENON
HTR2C
ELN
ICAM1
JUN
GFAP
NRTN
HMGB1
NFKB1
CCL5
ALAD
NEB
PDCD1
HLA-A
MAPK3
ACP5
IL5
SELP
SELE
GAD1
SLC12A3
HGF
SYNE1
S100A9
ANO5
ADORA2A
THBD
SH3TC2
TNFSF11
UCHL1
ADRA2A
CCR5
TYROBP
SMAD3
NAV1
GAST
PRKCA
CAT
TPM3
S100B
PLAT
FH
PRKG1
HNRNPA2B1
NR3C1
LPAR1
SDHC
P2RX2
MAPK7
LYZ
DPYSL2
HPSE2
LRIG2
KCND2
GRIN2D
CNTF
HP
FOXP3
MSH6
GJA1
ATF3
PON1
VAPB
CACNA1G
S100A8
LDB3
MYH6
FLVCR1
HMOX1
SCO2
CAV1
FIG4
ATP1A2
MAG
CACNA2D2
SLC12A5
ADRA2C
NTF3
SIGMAR1
GRIA1
F2RL3
PDGFRA
LPA
HRH1
PITX2
CCR6
LMOD1
KCNV2
MAOB
RELA
HCRT
VIM
CLCN5
PRNP
CX3CL1
PLA2G6
AARS1
AQP4
SPR
ADA
ARTN
PEPD
FUS
GFRA2
MAP2K1
MORC2
CASP3
GRIA3
SLC22A4
SNCA
CXCL12
SLC12A2
SOX10
ADRB1
GRIA2
P2RY1
CAMK2G
KCNK2
SERPINE1
GRM5
ADK
DNM2
KCNV1
VRK1
ARSB
RETN
GRM1
KRT20
ENO2
TGFB3
TTN
CST3
FGF2
NEFH
CCR2
SMN2
SUFU
CP
CLCNKB
CDKN3
HSPA1A
GPR55
MIR124-1
PRKCQ
MLN
ADCY10
KCNQ3
LITAF
SHANK3
CDK5
GLRA3
H2AC18
ACP3
KCNK9
CD4
IL7
LRSAM1
LACC1
SYP
KCNQ2
SLC1A2
SETBP1
MATR3
SPG11
ATP2B3
KCNIP3
MPV17
PPARA
ATP1A3
CAMK2A
AFG3L2
SMO
GPRC6A
CD8A
BSCL2
MDH2
IKBKB
NPC1
EDAR
CSF1
CAMK2B
MIR96
AR
HSPG2
KCNB1
FKBP5
HMGA2
AVP
EMD
GRM2
MYORG
PDGFRB
BLVRB
BAP1
PTH
MYOT
CDH2
SLC6A5
PLA2G4A
GRIK1
SAA1
MUC1
IARS2
CHRNA9
CD160
KARS1
MMP8
ERBB3
PIEZO2
RAF1
MIR499A
PANK2
TUBB3
SLC18A2
CREB1
CD68
CLU
TYR
P2RY2
SCNN1A
ATP7B
ATXN2
ANK3
SDHAF2
GALR2
KCNK3
CYP27B1
SCNN1B
SCNN1G
PRRT2
KIF5A
FECH
FN1
SERPINA3
CD79A
MT-CYB
HCN1
APOC2
IAPP
TIMP1
P2RX1
CALB2
EPOR
TPP1
CD274
LRRK2
F9
MAPK10
ITGAM
CSTB
APOA1-AS
ATP7A
MIR101-1
ACTN2
GHR
ATXN3
HSPA4
CLCN7
C19orf12
EPHX2
PRKACA
PICK1
MYOD1
SCARB2
SCA25
DCTN1
GGT1
MITF
MIR135A1
GRIN3A
PRKCB
GAPDH
SPTLC2
TLR7
C9orf72
SLC6A1
PRKD1
HINT1
MBL2
HMGCR
GSN
GABBR2
HTT
GABRA2
IGHE
TWNK
TIMP3
CACNG2
TBL2
RGS4
CXCL5
PCNA
TCAP
RHOBTB2
CCAT1
VPS13B
PIK3R1
GRIN2C
CXCL13
DOK2
GAD2
PTGER1
CXCL10
SMARCE1
SRD5A1
CYP1A2
ASCC1
MBP
PTGER3
MAT2B
ADRA2B
USP5
CXCR5
PTGER4
CA2
TLR9
NTRK3
SLC17A6
ZFYVE26
PDE5A
SMAD6
NAIP
CACNA2D3
CGA
CD209
GAP43
SLC6A9
REN
IDUA
CD34
ENPP2
HSP90AA1
PKLR
VPS13A
NT5M
PRKCD
KCNK10
PIP5K1C
GRK2
ADCYAP1
NORAD
LAMP2
MMEL1
RRM2B
P2RY6
DLG4
NES
TARDBP
PTPRC
GYPC
AIFM1
PTH2R
FLNC
CAMK2D
CHRM2
MRGPRD
HSPB3
FCGR2B
TIA1
GUSB
DRP2
PRKCH
NCAM1
CALB1
NR1H2
PIEZO1
FRAXA
PRPS1
KPNB1
PLCG1
ABAT
CD163
TRPM7
CTNND1
BTG2
APOA2
MT-TE
PRKCE
NTF4
IGES
ACO1
SERPINF1
MYH3
PLCG2
CHRNA7
NALCN
P2RY4
CSF1R
CHMP2B
FGD4
PTPN3
OPTN
TGFA
SPART
ICOSLG
CDR1-AS
TRAF7
LPAR5
GSR
SGSH
CTSD
CD86
GM2A
PLEKHG5
TNNI2
BCHE
PLP1
FOLH1
LIPA
ITIH4
HEXA
UGCG
C1QB
HOMER1
CD1A
UPK3A
RNASEH1
POLG2
S100A1
NOP56
MC4R
MT-TQ
AGTR2
CNTNAP2
KCNT2
GRM3
CSF2RA
SYNE2
SETX
ABHD12
GPR151
CLN6
PARK7
SUN2
CMKLR1
DCAF8
UBQLN2
TBP
PRKCZ
CALCB
HSPD1
IGF1R
CTSA
LZTR1
CLN5
CDH23
UROD
GLE1
MT-TT
RAB7A
IBA57
TACR2
SLC9A1
ODC1
S100A12
UPK1A
PABPN1
MAP2K2
RAPSN
FTL

## Sheet: common targets
83 common elements in "DHJSD" and "neuropathic pain":
PTGS1
PTGS2
SCN5A
ADRA1A
CHRM2
ADRB2
SLC6A4
OPRM1
JUN
CASP3
PRKCA
PON1
MAOB
ESR1
AR
ACHE
PPARG
AKR1B1
RELA
AKT1
VEGFA
FOS
MMP2
MMP9
MAPK1
IL10
EGF
IL6
ODC1
RAF1
SOD1
MMP1
HMOX1
CYP3A4
CYP1A2
CAV1
GJA1
ICAM1
IL1B
CCL2
SELE
PTGER3
CXCL8
PRKCB
HSPB1
IL2
PLAT
THBD
SERPINE1
IFNG
PPARA
CRP
CXCL10
CTSD
ERBB3
NOS2
SLC6A2
IKBKB
MAPK8
OPRD1
ADRA2B
ALB
MAPK14
ADRA2A
HTR3A
DRD2
NR3C1
ADRB1
ADRA2C
SLC6A3
PRKCD
FN1
MAOA
GRIA2
LYZ
ADCYAP1
IL4
MAPK10
MAPK3
CAT
HMGCR
GSR
ABAT
